# Supplementary material for: (Acetato-κO)bis­(2,2′-bipyridyl-κ2 N,N′)copper(II)–ethyl sulfate–methyl sulfate (1/0.5/0.5)
Source: Acta Crystallogr Sect E Struct Rep Online. 2008 Nov 20;64(Pt 12):m1563–4. doi: 10.1107/S1600536808037331 (PMC2959956; doi:10.1107/S1600536808037331)
Supplement: Supplementary file 1 [file e-64-m1563-sup1.cif]

##############################################################################
###                                                                        ###
###        Electronic paper (Acta Crystallographica Section E)             ###
###                                                                        ###
##############################################################################
#                                                                            #
# This CIF contains the data in a paper accepted for publication in Acta     #
# Crystallographica Section E. It conforms to the requirements of Notes      #
# for Authors for Section E, and has been peer reviewed under the auspices   #
# of the IUCr Commission on Journals.                                        #
#                                                                            #
# Full details of the Crystallographic Information File format               #
# are given in the paper "The Crystallographic Information File (CIF):       #
# a New Standard Archive File for Crystallography" by S. R. Hall, F. H.      #
# Allen and I. D. Brown [Acta Cryst. (1991), A47, 655-685].                  #
#                                                                            #
# The current version of the core CIF dictionary is obtainable from          #
# ftp://ftp.iucr.org/pub/cif_core.dic. The current version number is 2.4.    #
#                                                                            #
# Software is freely available for graphical display of the structure(s) in  #
# this CIF.  For information consult the CIF home page http://www.iucr.org/  #
# cif/home.html                                                              #
#                                                                            #
# This file may be used for bona fide research purposes within the           #
# scientific community so long as proper attribution is given to the journal # 
# article from which it was obtained.                                        #
#                                                                            #
##############################################################################
                                             
data_global
_audit_creation_method     'SHELXL-97'
_journal_date_recd_electronic     2008-11-04
_journal_date_accepted     2008-11-11
_journal_name_full     'Acta Crystallographica, Section E'
_journal_year     2008
_journal_volume     64
_journal_issue     12
_journal_page_first     m1563
_journal_page_last     m1564
_journal_paper_category     QM
_journal_coeditor_code     LH2732
_publ_contact_author_name     'Zhi-Gang Wen'
_publ_contact_author_address
;
Department of  Chemistry and Chemical Engineering,
Qiannan Normal College for Nationalities,
Duyun, Guizhou 558000
People^,^s Republic of China
;
_publ_contact_author_email     marise2003050092@163.com
_publ_contact_author_fax     '86 574 2880136 '
_publ_contact_author_phone     '86 574 2880136 '
_publ_section_title
;\
(Acetato-\k<i>O</i>)bis(2,2'-bipyridyl-\k^2^<i>N</i>,<i>N</i>')copper(II)--\
ethyl sulfate--methyl sulfate (1/0.5/0.5)
;
loop_
    _publ_author_name
    _publ_author_footnote
    _publ_author_address
    'Zhi-Gang Wen' ?
;
Department of  Chemistry and Chemical Engineering,
Qiannan Normal College for Nationalities,
Duyun, Guizhou 558000
People's Republic of China
;
    'Mao-Lian Li' ?
;
Department of Chemistry and Biology
Qinzhou University
Qinzhou, Guangxi 535000
People's Republic of China
;
data_I
_audit_creation_method     SHELXL-97
_chemical_name_systematic
;
(Acetato-\k<i>O</i>)bis(2,2'-bipyridyl-\k^2^N,N')copper(II)--
ethyl sulfate--methyl sulfate (1/0.5/0.5)
;
_chemical_name_common     ?
_chemical_formula_moiety
                       'C22 H19 Cu N4 O2 +, 0.5(C2 H5 O4 S -), 0.5(C H3 O4 S -)'
_chemical_formula_sum     'C23.5 H23 Cu N4 O6 S'
_chemical_formula_iupac
                   '[Cu (C2 H3 O2) (C10 H8 N2)2] (C2 H5 O4 S)0.5 (C H3 O4 S)0.5'
_chemical_formula_weight     553.06
_chemical_melting_point     ?
_symmetry_cell_setting     Triclinic
_symmetry_space_group_name_H-M     'P -1'
_symmetry_space_group_name_Hall     '-P 1'
loop_
    _symmetry_equiv_pos_as_xyz
    'x, y, z'
    '-x, -y, -z'
_cell_length_a     7.1314(7)
_cell_length_b     13.1173(13)
_cell_length_c     13.2783(14)
_cell_angle_alpha     91.8750(10)
_cell_angle_beta     104.6730(10)
_cell_angle_gamma     101.1620(10)
_cell_volume     1174.5(2)
_cell_formula_units_Z     2
_cell_measurement_reflns_used     4397
_cell_measurement_theta_min     2.34
_cell_measurement_theta_max     28.08
_cell_measurement_temperature     291(2)
_exptl_crystal_description     block
_exptl_crystal_colour     green
_exptl_crystal_size_max     0.36
_exptl_crystal_size_mid     0.27
_exptl_crystal_size_min     0.22
_exptl_crystal_density_diffrn     1.564
_exptl_crystal_density_meas     ?
_exptl_crystal_density_method     'not measured'
_exptl_crystal_F_000     570
_exptl_absorpt_coefficient_mu     1.068
_exptl_absorpt_correction_type     multi-scan
_exptl_absorpt_process_details     '(SADABS; Sheldrick, 1996)'
_exptl_absorpt_correction_T_min     0.7026
_exptl_absorpt_correction_T_max     0.8000
_exptl_special_details
;
;
_diffrn_ambient_temperature     291(2)
_diffrn_radiation_type     MoK\a
_diffrn_radiation_wavelength     0.71073
_diffrn_radiation_source     'fine-focus sealed tube'
_diffrn_radiation_monochromator     graphite
_diffrn_measurement_device_type     'Bruker SMART CCD area-detector'
_diffrn_measurement_method     '\f and \w'
_diffrn_detector_area_resol_mean     ?
_diffrn_reflns_number     8803
_diffrn_reflns_av_R_equivalents     0.0154
_diffrn_reflns_av_sigmaI/netI     0.0235
_diffrn_reflns_theta_min     2.34
_diffrn_reflns_theta_max     25.50
_diffrn_reflns_theta_full     25.50
_diffrn_measured_fraction_theta_max     0.993
_diffrn_measured_fraction_theta_full     0.993
_diffrn_reflns_limit_h_min     -8
_diffrn_reflns_limit_h_max     8
_diffrn_reflns_limit_k_min     -15
_diffrn_reflns_limit_k_max     15
_diffrn_reflns_limit_l_min     -16
_diffrn_reflns_limit_l_max     16
_diffrn_standards_number     ?
_diffrn_standards_interval_count     ?
_diffrn_standards_interval_time     ?
_diffrn_standards_decay_%     ?
_refine_special_details
;
Refinement of <i>F</i>^2^ against ALL reflections. The weighted <i>R</i>-factor
<i>wR</i> and goodness of fit <i>S</i> are based on <i>F</i>^2^, conventional
<i>R</i>-factors <i>R</i> are based on <i>F</i>, with <i>F</i> set to zero for
negative <i>F</i>^2^. The threshold expression of <i>F</i>^2^ >
\s(<i>F</i>^2^) is used only for calculating <i>R</i>-factors(gt) <i>etc</i>.
and is not relevant to the choice of reflections for refinement.
<i>R</i>-factors based on <i>F</i>^2^ are statistically about twice as large
as those based on <i>F</i>, and <i>R</i>- factors based on ALL data will be
even larger.
;
_reflns_number_total     4347
_reflns_number_gt     3848
_reflns_threshold_expression     I>2\s(I)
_refine_ls_structure_factor_coef     Fsqd
_refine_ls_matrix_type     full
_refine_ls_R_factor_all     0.0341
_refine_ls_R_factor_gt     0.0289
_refine_ls_wR_factor_gt     0.0725
_refine_ls_wR_factor_ref     0.0756
_refine_ls_goodness_of_fit_ref     1.039
_refine_ls_restrained_S_all     1.040
_refine_ls_number_reflns     4347
_refine_ls_number_parameters     331
_refine_ls_number_restraints     2
_refine_ls_hydrogen_treatment     constr
_refine_ls_weighting_scheme     calc
_refine_ls_weighting_details
         'calc w=1/[\s^2^(Fo^2^)+(0.0354P)^2^+0.5539P] where P=(Fo^2^+2Fc^2^)/3'
_atom_sites_solution_hydrogens     geom
_atom_sites_solution_primary     direct
_atom_sites_solution_secondary     difmap
_refine_ls_shift/su_max     0.001
_refine_ls_shift/su_mean     0.000
_refine_diff_density_max     0.545
_refine_diff_density_min     -0.248
_refine_ls_extinction_method     none
_refine_ls_extinction_coef     ?
loop_
    _atom_type_symbol
    _atom_type_description
    _atom_type_scat_dispersion_real
    _atom_type_scat_dispersion_imag
    _atom_type_scat_source
    'C' 'C' 0.0033 0.0016
                         'International Tables Vol C Tables 4.2.6.8 and 6.1.1.4'
    'H' 'H' 0.0000 0.0000
                         'International Tables Vol C Tables 4.2.6.8 and 6.1.1.4'
    'N' 'N' 0.0061 0.0033
                         'International Tables Vol C Tables 4.2.6.8 and 6.1.1.4'
    'O' 'O' 0.0106 0.0060
                         'International Tables Vol C Tables 4.2.6.8 and 6.1.1.4'
    'S' 'S' 0.1246 0.1234
                         'International Tables Vol C Tables 4.2.6.8 and 6.1.1.4'
    'Cu' 'Cu' 0.3201 1.2651
                         'International Tables Vol C Tables 4.2.6.8 and 6.1.1.4'
_computing_data_collection     'SMART (Bruker, 2007)'
_computing_cell_refinement     'SAINT (Bruker, 2007)'
_computing_data_reduction     'SAINT (Bruker, 2007)'
_computing_structure_solution     'SHELXS97 (Sheldrick, 2008)'
_computing_structure_refinement     'SHELXL97 (Sheldrick, 2008)'
_computing_molecular_graphics     'SHELXTL (Sheldrick, 2008)'
_computing_publication_material     'SHELXTL (Sheldrick, 2008)'
loop_
    _atom_site_type_symbol
    _atom_site_label
    _atom_site_fract_x
    _atom_site_fract_y
    _atom_site_fract_z
    _atom_site_U_iso_or_equiv
    _atom_site_adp_type
    _atom_site_calc_flag
    _atom_site_refinement_flags
    _atom_site_occupancy
    _atom_site_disorder_assembly
    _atom_site_disorder_group
    Cu Cu1 0.69835(4) 0.608241(18) 0.760447(18) 0.03168(9) Uani d . 1 . .
    O O1 0.8543(2) 0.52120(12) 0.84602(12) 0.0433(4) Uani d . 1 . .
    O O2 0.9954(3) 0.51379(14) 0.71558(14) 0.0550(4) Uani d . 1 . .
    N N1 0.5337(2) 0.67731(13) 0.64598(13) 0.0317(4) Uani d . 1 . .
    N N2 0.4968(2) 0.48175(13) 0.68357(13) 0.0323(4) Uani d . 1 . .
    N N3 0.6247(3) 0.68159(15) 0.89221(14) 0.0383(4) Uani d . 1 . .
    N N4 0.9261(2) 0.73567(13) 0.80779(13) 0.0326(4) Uani d . 1 . .
    C C1 0.4895(3) 0.38259(17) 0.70852(18) 0.0415(5) Uani d . 1 . .
    H H1A 0.5772 0.3699 0.7694 0.050 Uiso calc R 1 . .
    C C2 0.3570(3) 0.29897(18) 0.6473(2) 0.0461(6) Uani d . 1 . .
    H H2A 0.3552 0.2313 0.6666 0.055 Uiso calc R 1 . .
    C C3 0.2279(3) 0.31788(17) 0.55725(19) 0.0430(5) Uani d . 1 . .
    H H3A 0.1371 0.2629 0.5149 0.052 Uiso calc R 1 . .
    C C4 0.2337(3) 0.41910(16) 0.52997(17) 0.0365(5) Uani d . 1 . .
    H H4A 0.1480 0.4329 0.4689 0.044 Uiso calc R 1 . .
    C C5 0.3697(3) 0.49981(15) 0.59519(15) 0.0289(4) Uani d . 1 . .
    C C6 0.3895(3) 0.61088(15) 0.57390(15) 0.0284(4) Uani d . 1 . .
    C C7 0.2728(3) 0.64571(17) 0.48789(16) 0.0362(5) Uani d . 1 . .
    H H7A 0.1754 0.5988 0.4389 0.043 Uiso calc R 1 . .
    C C8 0.3031(3) 0.75132(18) 0.47579(18) 0.0434(5) Uani d . 1 . .
    H H8A 0.2278 0.7761 0.4176 0.052 Uiso calc R 1 . .
    C C9 0.4454(4) 0.81974(18) 0.55037(19) 0.0469(6) Uani d . 1 . .
    H H9A 0.4651 0.8912 0.5443 0.056 Uiso calc R 1 . .
    C C10 0.5578(3) 0.78016(16) 0.63401(18) 0.0403(5) Uani d . 1 . .
    H H10A 0.6543 0.8263 0.6843 0.048 Uiso calc R 1 . .
    C C11 0.9728(3) 0.48732(17) 0.80077(19) 0.0424(5) Uani d . 1 . .
    C C12 1.0787(4) 0.4086(2) 0.8584(3) 0.0645(8) Uani d . 1 . .
    H H12A 1.1963 0.4071 0.8362 0.097 Uiso calc R 1 . .
    H H12B 0.9929 0.3408 0.8434 0.097 Uiso calc R 1 . .
    H H12C 1.1144 0.4280 0.9322 0.097 Uiso calc R 1 . .
    C C13 1.0729(3) 0.75999(18) 0.76051(18) 0.0424(5) Uani d . 1 . .
    H H13A 1.0669 0.7195 0.7005 0.051 Uiso calc R 1 . .
    C C14 1.2314(4) 0.84204(19) 0.7971(2) 0.0516(6) Uani d . 1 . .
    H H14A 1.3283 0.8584 0.7613 0.062 Uiso calc R 1 . .
    C C15 1.2432(4) 0.89909(19) 0.8875(2) 0.0531(7) Uani d . 1 . .
    H H15A 1.3504 0.9541 0.9147 0.064 Uiso calc R 1 . .
    C C16 1.0960(4) 0.87503(18) 0.93812(19) 0.0467(6) Uani d . 1 . .
    H H16A 1.1037 0.9132 0.9999 0.056 Uiso calc R 1 . .
    C C17 0.9355(3) 0.79297(16) 0.89594(15) 0.0338(5) Uani d . 1 . .
    C C18 0.7654(3) 0.76315(16) 0.94229(16) 0.0358(5) Uani d . 1 . .
    C C19 0.7519(4) 0.8162(2) 1.03148(18) 0.0531(6) Uani d . 1 . .
    H H19A 0.8519 0.8722 1.0654 0.064 Uiso calc R 1 . .
    C C20 0.5900(5) 0.7851(3) 1.0690(2) 0.0658(8) Uani d . 1 . .
    H H20A 0.5784 0.8202 1.1284 0.079 Uiso calc R 1 . .
    C C21 0.4449(5) 0.7017(3) 1.0183(2) 0.0660(8) Uani d . 1 . .
    H H21A 0.3340 0.6793 1.0428 0.079 Uiso calc R 1 . .
    C C22 0.4667(4) 0.6515(2) 0.9297(2) 0.0532(6) Uani d . 1 . .
    H H22A 0.3684 0.5951 0.8951 0.064 Uiso calc R 1 . .
    S S1 0.65876(9) 0.06973(4) 0.75424(4) 0.04017(14) Uani d U 1 A .
    O O3 0.7495(3) 0.17515(13) 0.79359(16) 0.0663(5) Uani d . 1 . .
    O O4 0.4498(3) 0.05525(16) 0.70285(18) 0.0724(6) Uani d . 1 . .
    O O5 0.7039(3) -0.00602(14) 0.82714(14) 0.0622(5) Uani d . 1 . .
    O O6 0.7439(3) 0.04364(14) 0.65787(13) 0.0530(4) Uani d DU 1 . .
    C C23A 0.9552(16) 0.054(5) 0.690(4) 0.066(4) Uani d PD 0.50 A 1
    H H23A 1.0010 0.0371 0.6304 0.099 Uiso calc PR 0.50 A 1
    H H23B 0.9895 0.0082 0.7426 0.099 Uiso calc PR 0.50 A 1
    H H23C 1.0165 0.1250 0.7167 0.099 Uiso calc PR 0.50 A 1
    C C23B 0.9520(17) 0.047(5) 0.674(4) 0.066(4) Uani d PD 0.50 A 2
    H H23D 0.9971 0.0023 0.7275 0.079 Uiso calc PR 0.50 A 2
    H H23E 1.0274 0.1176 0.6951 0.079 Uiso calc PR 0.50 A 2
    C C24B 0.9788(9) 0.0102(6) 0.5741(5) 0.0774(19) Uani d P 0.50 A 2
    H H24A 1.1174 0.0151 0.5804 0.116 Uiso calc PR 0.50 A 2
    H H24B 0.9268 0.0526 0.5207 0.116 Uiso calc PR 0.50 A 2
    H H24C 0.9097 -0.0610 0.5558 0.116 Uiso calc PR 0.50 A 2
loop_
    _atom_site_aniso_label
    _atom_site_aniso_U_11
    _atom_site_aniso_U_22
    _atom_site_aniso_U_33
    _atom_site_aniso_U_12
    _atom_site_aniso_U_13
    _atom_site_aniso_U_23
    Cu1 0.03401(15) 0.02954(14) 0.02825(14) 0.00588(10) 0.00340(10) -0.00086(10)
    O1 0.0449(9) 0.0416(9) 0.0391(9) 0.0128(7) 0.0004(7) 0.0030(7)
    O2 0.0610(11) 0.0528(11) 0.0479(10) 0.0116(9) 0.0098(9) -0.0044(8)
    N1 0.0361(9) 0.0272(9) 0.0297(9) 0.0068(7) 0.0056(7) -0.0029(7)
    N2 0.0332(9) 0.0299(9) 0.0330(9) 0.0052(7) 0.0081(7) 0.0034(7)
    N3 0.0376(10) 0.0447(11) 0.0345(10) 0.0115(8) 0.0108(8) 0.0041(8)
    N4 0.0324(9) 0.0318(9) 0.0307(9) 0.0053(7) 0.0049(7) -0.0002(7)
    C1 0.0423(12) 0.0370(12) 0.0442(13) 0.0056(10) 0.0103(10) 0.0123(10)
    C2 0.0457(13) 0.0294(12) 0.0638(16) 0.0025(10) 0.0192(12) 0.0098(11)
    C3 0.0388(12) 0.0316(12) 0.0538(14) -0.0026(9) 0.0121(11) -0.0040(10)
    C4 0.0331(11) 0.0356(11) 0.0376(12) 0.0030(9) 0.0074(9) -0.0022(9)
    C5 0.0261(10) 0.0302(10) 0.0311(10) 0.0043(8) 0.0104(8) 0.0005(8)
    C6 0.0262(10) 0.0290(10) 0.0306(10) 0.0052(8) 0.0093(8) -0.0011(8)
    C7 0.0314(11) 0.0385(12) 0.0352(11) 0.0056(9) 0.0041(9) 0.0013(9)
    C8 0.0429(13) 0.0426(13) 0.0423(13) 0.0132(10) 0.0030(10) 0.0099(10)
    C9 0.0539(14) 0.0297(12) 0.0549(15) 0.0116(10) 0.0082(12) 0.0057(10)
    C10 0.0444(12) 0.0278(11) 0.0433(13) 0.0065(9) 0.0037(10) -0.0039(9)
    C11 0.0365(12) 0.0317(11) 0.0480(14) 0.0029(9) -0.0045(10) -0.0050(10)
    C12 0.0500(15) 0.0452(15) 0.095(2) 0.0167(12) 0.0066(15) 0.0143(15)
    C13 0.0427(13) 0.0403(12) 0.0444(13) 0.0061(10) 0.0141(10) 0.0037(10)
    C14 0.0409(13) 0.0444(14) 0.0699(17) 0.0048(11) 0.0175(12) 0.0134(12)
    C15 0.0389(13) 0.0372(13) 0.0699(18) -0.0023(10) -0.0019(12) 0.0053(12)
    C16 0.0533(14) 0.0340(12) 0.0420(13) 0.0071(10) -0.0044(11) -0.0055(10)
    C17 0.0393(11) 0.0297(11) 0.0295(10) 0.0118(9) 0.0004(9) 0.0029(8)
    C18 0.0480(13) 0.0343(11) 0.0267(10) 0.0174(10) 0.0059(9) 0.0039(8)
    C19 0.0791(18) 0.0499(15) 0.0360(13) 0.0268(13) 0.0160(13) -0.0002(11)
    C20 0.092(2) 0.081(2) 0.0448(15) 0.0477(19) 0.0317(16) 0.0100(14)
    C21 0.0636(18) 0.101(2) 0.0576(17) 0.0440(18) 0.0362(15) 0.0336(17)
    C22 0.0437(14) 0.0680(18) 0.0526(15) 0.0148(12) 0.0176(12) 0.0150(13)
    S1 0.0482(3) 0.0304(3) 0.0421(3) 0.0057(2) 0.0144(3) 0.0001(2)
    O3 0.0808(13) 0.0359(10) 0.0769(13) -0.0036(9) 0.0255(11) -0.0142(9)
    O4 0.0535(11) 0.0638(13) 0.0943(16) 0.0101(10) 0.0111(11) 0.0104(11)
    O5 0.0844(14) 0.0543(11) 0.0475(10) 0.0122(10) 0.0173(9) 0.0154(9)
    O6 0.0659(11) 0.0516(10) 0.0441(9) 0.0147(9) 0.0175(8) 0.0019(8)
    C23A 0.0588(18) 0.083(7) 0.068(10) 0.029(2) 0.0290(18) 0.013(7)
    C23B 0.0588(18) 0.083(7) 0.068(10) 0.029(2) 0.0290(18) 0.013(7)
    C24B 0.064(4) 0.094(5) 0.080(4) 0.021(3) 0.028(3) -0.013(4)
_geom_special_details
;
All e.s.d.'s (except the e.s.d. in the dihedral angle between two l.s. planes)
are estimated using the full covariance matrix. The cell e.s.d.'s are taken
into account individually in the estimation of e.s.d.'s in distances, angles
and torsion angles; correlations between e.s.d.'s in cell parameters are only
used when they are defined by crystal symmetry. An approximate (isotropic)
treatment of cell e.s.d.'s is used for estimating e.s.d.'s involving l.s.
planes.
;
loop_
    _geom_bond_atom_site_label_1
    _geom_bond_atom_site_label_2
    _geom_bond_site_symmetry_2
    _geom_bond_distance
    _geom_bond_publ_flag
    Cu1 O1 . 1.9411(15) y
    Cu1 N2 . 2.0207(17) y
    Cu1 N1 . 2.0266(17) y
    Cu1 N4 . 2.0471(17) y
    Cu1 N3 . 2.1940(18) y
    O1 C11 . 1.287(3) ?
    O2 C11 . 1.234(3) ?
    N1 C10 . 1.346(3) ?
    N1 C6 . 1.354(2) ?
    N2 C1 . 1.347(3) ?
    N2 C5 . 1.348(3) ?
    N3 C18 . 1.339(3) ?
    N3 C22 . 1.341(3) ?
    N4 C13 . 1.345(3) ?
    N4 C17 . 1.350(3) ?
    C1 C2 . 1.381(3) ?
    C1 H1A . 0.9300 ?
    C2 C3 . 1.374(3) ?
    C2 H2A . 0.9300 ?
    C3 C4 . 1.383(3) ?
    C3 H3A . 0.9300 ?
    C4 C5 . 1.389(3) ?
    C4 H4A . 0.9300 ?
    C5 C6 . 1.480(3) ?
    C6 C7 . 1.380(3) ?
    C7 C8 . 1.381(3) ?
    C7 H7A . 0.9300 ?
    C8 C9 . 1.377(3) ?
    C8 H8A . 0.9300 ?
    C9 C10 . 1.376(3) ?
    C9 H9A . 0.9300 ?
    C10 H10A . 0.9300 ?
    C11 C12 . 1.511(3) ?
    C12 H12A . 0.9600 ?
    C12 H12B . 0.9600 ?
    C12 H12C . 0.9600 ?
    C13 C14 . 1.374(3) ?
    C13 H13A . 0.9300 ?
    C14 C15 . 1.369(4) ?
    C14 H14A . 0.9300 ?
    C15 C16 . 1.377(4) ?
    C15 H15A . 0.9300 ?
    C16 C17 . 1.393(3) ?
    C16 H16A . 0.9300 ?
    C17 C18 . 1.488(3) ?
    C18 C19 . 1.388(3) ?
    C19 C20 . 1.367(4) ?
    C19 H19A . 0.9300 ?
    C20 C21 . 1.372(4) ?
    C20 H20A . 0.9300 ?
    C21 C22 . 1.386(4) ?
    C21 H21A . 0.9300 ?
    C22 H22A . 0.9300 ?
    S1 O3 . 1.4279(18) ?
    S1 O5 . 1.4341(18) ?
    S1 O4 . 1.445(2) ?
    S1 O6 . 1.6026(17) ?
    O6 C23A . 1.436(7) ?
    O6 C23B . 1.438(7) ?
    C23A H23A . 0.9600 ?
    C23A H23B . 0.9600 ?
    C23A H23C . 0.9600 ?
    C23B C24B . 1.46(5) ?
    C23B H23D . 0.9700 ?
    C23B H23E . 0.9700 ?
    C24B H24A . 0.9600 ?
    C24B H24B . 0.9600 ?
    C24B H24C . 0.9600 ?
loop_
    _geom_angle_atom_site_label_1
    _geom_angle_atom_site_label_2
    _geom_angle_atom_site_label_3
    _geom_angle_site_symmetry_1
    _geom_angle_site_symmetry_3
    _geom_angle
    _geom_angle_publ_flag
    O1 Cu1 N2 . . 91.45(7) y
    O1 Cu1 N1 . . 167.87(6) y
    N2 Cu1 N1 . . 80.14(7) y
    O1 Cu1 N4 . . 91.03(7) y
    N2 Cu1 N4 . . 166.61(7) y
    N1 Cu1 N4 . . 95.20(7) y
    O1 Cu1 N3 . . 94.44(7) y
    N2 Cu1 N3 . . 115.38(7) y
    N1 Cu1 N3 . . 97.05(7) y
    N4 Cu1 N3 . . 77.52(7) y
    C11 O1 Cu1 . . 112.76(15) ?
    C10 N1 C6 . . 118.32(18) ?
    C10 N1 Cu1 . . 126.67(14) ?
    C6 N1 Cu1 . . 114.99(13) ?
    C1 N2 C5 . . 118.53(18) ?
    C1 N2 Cu1 . . 125.94(15) ?
    C5 N2 Cu1 . . 115.32(13) ?
    C18 N3 C22 . . 118.5(2) ?
    C18 N3 Cu1 . . 113.03(14) ?
    C22 N3 Cu1 . . 128.37(17) ?
    C13 N4 C17 . . 118.92(18) ?
    C13 N4 Cu1 . . 123.50(14) ?
    C17 N4 Cu1 . . 117.38(14) ?
    N2 C1 C2 . . 122.6(2) ?
    N2 C1 H1A . . 118.7 ?
    C2 C1 H1A . . 118.7 ?
    C3 C2 C1 . . 118.6(2) ?
    C3 C2 H2A . . 120.7 ?
    C1 C2 H2A . . 120.7 ?
    C2 C3 C4 . . 119.7(2) ?
    C2 C3 H3A . . 120.2 ?
    C4 C3 H3A . . 120.2 ?
    C3 C4 C5 . . 118.9(2) ?
    C3 C4 H4A . . 120.5 ?
    C5 C4 H4A . . 120.5 ?
    N2 C5 C4 . . 121.65(18) ?
    N2 C5 C6 . . 114.68(17) ?
    C4 C5 C6 . . 123.66(18) ?
    N1 C6 C7 . . 121.76(18) ?
    N1 C6 C5 . . 114.55(17) ?
    C7 C6 C5 . . 123.69(18) ?
    C6 C7 C8 . . 119.0(2) ?
    C6 C7 H7A . . 120.5 ?
    C8 C7 H7A . . 120.5 ?
    C9 C8 C7 . . 119.6(2) ?
    C9 C8 H8A . . 120.2 ?
    C7 C8 H8A . . 120.2 ?
    C10 C9 C8 . . 118.6(2) ?
    C10 C9 H9A . . 120.7 ?
    C8 C9 H9A . . 120.7 ?
    N1 C10 C9 . . 122.6(2) ?
    N1 C10 H10A . . 118.7 ?
    C9 C10 H10A . . 118.7 ?
    O2 C11 O1 . . 123.5(2) ?
    O2 C11 C12 . . 121.8(2) ?
    O1 C11 C12 . . 114.7(2) ?
    C11 C12 H12A . . 109.5 ?
    C11 C12 H12B . . 109.5 ?
    H12A C12 H12B . . 109.5 ?
    C11 C12 H12C . . 109.5 ?
    H12A C12 H12C . . 109.5 ?
    H12B C12 H12C . . 109.5 ?
    N4 C13 C14 . . 122.8(2) ?
    N4 C13 H13A . . 118.6 ?
    C14 C13 H13A . . 118.6 ?
    C15 C14 C13 . . 118.3(2) ?
    C15 C14 H14A . . 120.8 ?
    C13 C14 H14A . . 120.8 ?
    C14 C15 C16 . . 120.0(2) ?
    C14 C15 H15A . . 120.0 ?
    C16 C15 H15A . . 120.0 ?
    C15 C16 C17 . . 119.3(2) ?
    C15 C16 H16A . . 120.3 ?
    C17 C16 H16A . . 120.3 ?
    N4 C17 C16 . . 120.6(2) ?
    N4 C17 C18 . . 115.85(18) ?
    C16 C17 C18 . . 123.6(2) ?
    N3 C18 C19 . . 121.8(2) ?
    N3 C18 C17 . . 115.71(18) ?
    C19 C18 C17 . . 122.5(2) ?
    C20 C19 C18 . . 119.3(3) ?
    C20 C19 H19A . . 120.3 ?
    C18 C19 H19A . . 120.3 ?
    C19 C20 C21 . . 119.4(3) ?
    C19 C20 H20A . . 120.3 ?
    C21 C20 H20A . . 120.3 ?
    C20 C21 C22 . . 118.7(3) ?
    C20 C21 H21A . . 120.6 ?
    C22 C21 H21A . . 120.6 ?
    N3 C22 C21 . . 122.3(3) ?
    N3 C22 H22A . . 118.9 ?
    C21 C22 H22A . . 118.9 ?
    O3 S1 O5 . . 114.52(12) ?
    O3 S1 O4 . . 113.33(13) ?
    O5 S1 O4 . . 113.34(12) ?
    O3 S1 O6 . . 107.18(11) ?
    O5 S1 O6 . . 106.19(11) ?
    O4 S1 O6 . . 100.85(12) ?
    C23A O6 S1 . . 111.6(19) ?
    C23B O6 S1 . . 120.4(18) ?
    O6 C23A H23A . . 109.5 ?
    O6 C23A H23B . . 109.5 ?
    O6 C23A H23C . . 109.5 ?
    O6 C23B C24B . . 107(2) ?
    O6 C23B H23D . . 110.3 ?
    C24B C23B H23D . . 110.3 ?
    O6 C23B H23E . . 110.3 ?
    C24B C23B H23E . . 110.3 ?
    H23D C23B H23E . . 108.6 ?
    C23B C24B H24A . . 109.5 ?
    C23B C24B H24B . . 109.5 ?
    H24A C24B H24B . . 109.5 ?
    C23B C24B H24C . . 109.5 ?
    H24A C24B H24C . . 109.5 ?
    H24B C24B H24C . . 109.5 ?
loop_
    _geom_torsion_atom_site_label_1
    _geom_torsion_atom_site_label_2
    _geom_torsion_atom_site_label_3
    _geom_torsion_atom_site_label_4
    _geom_torsion_site_symmetry_1
    _geom_torsion_site_symmetry_2
    _geom_torsion_site_symmetry_3
    _geom_torsion_site_symmetry_4
    _geom_torsion
    _geom_torsion_publ_flag
    N2 Cu1 O1 C11 . . . . 83.73(15) ?
    N1 Cu1 O1 C11 . . . . 37.9(4) ?
    N4 Cu1 O1 C11 . . . . -83.11(15) ?
    N3 Cu1 O1 C11 . . . . -160.68(15) ?
    O1 Cu1 N1 C10 . . . . -136.1(3) ?
    N2 Cu1 N1 C10 . . . . 177.24(19) ?
    N4 Cu1 N1 C10 . . . . -15.43(18) ?
    N3 Cu1 N1 C10 . . . . 62.60(18) ?
    O1 Cu1 N1 C6 . . . . 42.0(4) ?
    N2 Cu1 N1 C6 . . . . -4.66(13) ?
    N4 Cu1 N1 C6 . . . . 162.67(14) ?
    N3 Cu1 N1 C6 . . . . -119.29(14) ?
    O1 Cu1 N2 C1 . . . . 8.46(18) ?
    N1 Cu1 N2 C1 . . . . 179.67(18) ?
    N4 Cu1 N2 C1 . . . . 109.1(3) ?
    N3 Cu1 N2 C1 . . . . -87.15(18) ?
    O1 Cu1 N2 C5 . . . . -166.17(14) ?
    N1 Cu1 N2 C5 . . . . 5.04(14) ?
    N4 Cu1 N2 C5 . . . . -65.5(3) ?
    N3 Cu1 N2 C5 . . . . 98.22(14) ?
    O1 Cu1 N3 C18 . . . . 84.49(15) ?
    N2 Cu1 N3 C18 . . . . 178.22(13) ?
    N1 Cu1 N3 C18 . . . . -99.38(14) ?
    N4 Cu1 N3 C18 . . . . -5.59(14) ?
    O1 Cu1 N3 C22 . . . . -91.6(2) ?
    N2 Cu1 N3 C22 . . . . 2.1(2) ?
    N1 Cu1 N3 C22 . . . . 84.5(2) ?
    N4 Cu1 N3 C22 . . . . 178.3(2) ?
    O1 Cu1 N4 C13 . . . . 86.96(17) ?
    N2 Cu1 N4 C13 . . . . -13.7(4) ?
    N1 Cu1 N4 C13 . . . . -82.63(17) ?
    N3 Cu1 N4 C13 . . . . -178.72(18) ?
    O1 Cu1 N4 C17 . . . . -87.84(15) ?
    N2 Cu1 N4 C17 . . . . 171.5(2) ?
    N1 Cu1 N4 C17 . . . . 102.57(15) ?
    N3 Cu1 N4 C17 . . . . 6.48(14) ?
    C5 N2 C1 C2 . . . . -0.1(3) ?
    Cu1 N2 C1 C2 . . . . -174.60(17) ?
    N2 C1 C2 C3 . . . . 0.2(4) ?
    C1 C2 C3 C4 . . . . 0.2(3) ?
    C2 C3 C4 C5 . . . . -0.6(3) ?
    C1 N2 C5 C4 . . . . -0.3(3) ?
    Cu1 N2 C5 C4 . . . . 174.78(15) ?
    C1 N2 C5 C6 . . . . -179.62(17) ?
    Cu1 N2 C5 C6 . . . . -4.6(2) ?
    C3 C4 C5 N2 . . . . 0.6(3) ?
    C3 C4 C5 C6 . . . . 179.90(19) ?
    C10 N1 C6 C7 . . . . 2.1(3) ?
    Cu1 N1 C6 C7 . . . . -176.14(15) ?
    C10 N1 C6 C5 . . . . -178.14(18) ?
    Cu1 N1 C6 C5 . . . . 3.6(2) ?
    N2 C5 C6 N1 . . . . 0.6(2) ?
    C4 C5 C6 N1 . . . . -178.70(18) ?
    N2 C5 C6 C7 . . . . -179.65(18) ?
    C4 C5 C6 C7 . . . . 1.0(3) ?
    N1 C6 C7 C8 . . . . -0.6(3) ?
    C5 C6 C7 C8 . . . . 179.67(19) ?
    C6 C7 C8 C9 . . . . -1.4(3) ?
    C7 C8 C9 C10 . . . . 1.8(4) ?
    C6 N1 C10 C9 . . . . -1.7(3) ?
    Cu1 N1 C10 C9 . . . . 176.35(17) ?
    C8 C9 C10 N1 . . . . -0.2(4) ?
    Cu1 O1 C11 O2 . . . . 5.2(3) ?
    Cu1 O1 C11 C12 . . . . -172.77(16) ?
    C17 N4 C13 C14 . . . . -1.1(3) ?
    Cu1 N4 C13 C14 . . . . -175.82(17) ?
    N4 C13 C14 C15 . . . . 2.3(4) ?
    C13 C14 C15 C16 . . . . -1.4(4) ?
    C14 C15 C16 C17 . . . . -0.5(4) ?
    C13 N4 C17 C16 . . . . -0.9(3) ?
    Cu1 N4 C17 C16 . . . . 174.12(15) ?
    C13 N4 C17 C18 . . . . 178.51(18) ?
    Cu1 N4 C17 C18 . . . . -6.4(2) ?
    C15 C16 C17 N4 . . . . 1.7(3) ?
    C15 C16 C17 C18 . . . . -177.7(2) ?
    C22 N3 C18 C19 . . . . 0.4(3) ?
    Cu1 N3 C18 C19 . . . . -176.14(17) ?
    C22 N3 C18 C17 . . . . -179.43(19) ?
    Cu1 N3 C18 C17 . . . . 4.0(2) ?
    N4 C17 C18 N3 . . . . 1.3(3) ?
    C16 C17 C18 N3 . . . . -179.33(19) ?
    N4 C17 C18 C19 . . . . -178.58(19) ?
    C16 C17 C18 C19 . . . . 0.8(3) ?
    N3 C18 C19 C20 . . . . -0.6(4) ?
    C17 C18 C19 C20 . . . . 179.3(2) ?
    C18 C19 C20 C21 . . . . 0.5(4) ?
    C19 C20 C21 C22 . . . . -0.3(4) ?
    C18 N3 C22 C21 . . . . -0.2(4) ?
    Cu1 N3 C22 C21 . . . . 175.77(18) ?
    C20 C21 C22 N3 . . . . 0.1(4) ?
    O3 S1 O6 C23A . . . . 60(3) ?
    O5 S1 O6 C23A . . . . -62(3) ?
    O4 S1 O6 C23A . . . . 179(3) ?
    O3 S1 O6 C23B . . . . 62(3) ?
    O5 S1 O6 C23B . . . . -61(3) ?
    O4 S1 O6 C23B . . . . -179(3) ?
    S1 O6 C23B C24B . . . . 175(2) ?
loop_
    _geom_hbond_atom_site_label_D
    _geom_hbond_atom_site_label_H
    _geom_hbond_atom_site_label_A
    _geom_hbond_site_symmetry_A
    _geom_hbond_distance_DH
    _geom_hbond_distance_HA
    _geom_hbond_distance_DA
    _geom_hbond_angle_DHA
    C16 H16A O5 2_767 0.93 2.49 3.339(3) 151.4
    C12 H12B O3 . 0.96 2.46 3.414(3) 174.4
    C8 H8A O6 2_666 0.93 2.59 3.295(3) 132.9
    C7 H7A O2 2_666 0.93 2.39 3.286(3) 161.9
    C4 H4A O2 2_666 0.93 2.58 3.482(3) 163.4
    C2 H2A O4 . 0.93 2.56 3.454(3) 162.3
    C1 H1A O1 . 0.93 2.49 2.992(3) 113.9
