# Supplementary material for: (Acetato-κO)bis­(2,2′-bipyridyl-κ2 N,N′)copper(II)–ethyl sulfate–methyl sulfate (1/0.5/0.5)
Source: Acta Crystallogr Sect E Struct Rep Online. 2008 Nov 20;64(Pt 12):m1563–4. doi: 10.1107/S1600536808037331 (PMC2959956; doi:10.1107/S1600536808037331)
Supplement: Supplementary file 2 [file e-64-m1563-Isup2.hkl]

# 
# h,k,l, Fc-squared, Fo-squared, sigma(Fo-squared) and status flag 
# 
data_I
_shelx_title ' C in P-1' 
_shelx_refln_list_code          4 
_shelx_F_calc_maximum      157.35 
_exptl_crystal_F_000       570.00 
_reflns_d_resolution_high  0.8255 
 
loop_ 
 _symmetry_equiv_pos_as_xyz 
 'x, y, z' 
 '-x, -y, -z' 
 
_cell_length_a     7.1314 
_cell_length_b    13.1173 
_cell_length_c    13.2783 
_cell_angle_alpha  91.875 
_cell_angle_beta  104.673 
_cell_angle_gamma 101.162 
 
_shelx_F_squared_multiplier     1.000 
 
loop_ 
 _refln_index_h 
 _refln_index_k 
 _refln_index_l 
 _refln_F_squared_calc 
 _refln_F_squared_meas 
 _refln_F_squared_sigma 
 _refln_observed_status 
   1   0   0     4040.15     4033.19     53.64 o 
   2   0   0      600.52      516.18      5.76 o 
   3   0   0     2931.26     2889.30     23.84 o 
   4   0   0     1079.93     1112.07     19.51 o 
   5   0   0      943.17      965.81     25.49 o 
   6   0   0        0.47       -2.76      1.96 o 
   7   0   0        4.01        4.25      2.82 o 
   8   0   0        9.00        8.10      5.48 o 
  -8   1   0        1.50       -2.11      4.69 o 
  -7   1   0       10.33        7.38      4.39 o 
  -6   1   0      254.14      242.16      7.82 o 
  -5   1   0      173.29      168.21      4.57 o 
  -4   1   0       21.86       18.77      1.68 o 
  -3   1   0       34.59       32.24      1.69 o 
  -2   1   0      909.03      917.18      8.71 o 
  -1   1   0     1566.82     1514.78     14.87 o 
   1   1   0      272.63      283.49      5.64 o 
   2   1   0       69.68       72.37      1.92 o 
   3   1   0       54.55       63.62      3.03 o 
   4   1   0      233.17      228.79      4.69 o 
   5   1   0      109.78       98.78      4.97 o 
   6   1   0       38.71       39.81      4.07 o 
   7   1   0      139.41      136.63      7.03 o 
   8   1   0        0.80        2.02      4.87 o 
  -8   2   0       91.59       75.66      9.33 o 
  -7   2   0        8.64        2.83      4.32 o 
  -6   2   0     1021.09     1062.67     17.40 o 
  -5   2   0        0.14        1.75      1.30 o 
  -4   2   0     1506.71     1451.35     14.69 o 
  -3   2   0     3420.91     3279.57     26.54 o 
  -2   2   0      259.52      264.78      3.89 o 
  -1   2   0     7188.62     7300.60     64.69 o 
   0   2   0      216.18      260.78      3.02 o 
   1   2   0    17975.28    17624.25    332.69 o 
   2   2   0      168.53      126.63      2.74 o 
   3   2   0       88.26       89.14      2.52 o 
   4   2   0     1803.78     1702.14     16.61 o 
   5   2   0       24.44       20.80      2.97 o 
   6   2   0       85.04       82.37      5.42 o 
   7   2   0      112.66      121.59      7.04 o 
  -8   3   0        1.27        4.27      4.78 o 
  -7   3   0      200.41      237.74     13.46 o 
  -6   3   0      570.04      541.59     16.01 o 
  -5   3   0      280.74      279.65      5.81 o 
  -4   3   0      220.28      232.10      4.64 o 
  -3   3   0        3.36       -0.41      0.76 o 
  -2   3   0      222.77      207.20      4.74 o 
  -1   3   0     4512.99     4843.23     44.45 o 
   0   3   0      442.86      419.58      4.75 o 
   1   3   0     2292.98     2479.64     19.85 o 
   2   3   0      520.25      514.03      6.12 o 
   3   3   0     1978.83     2092.45     18.60 o 
   4   3   0      159.07      163.18      5.83 o 
   5   3   0      310.73      323.49     16.69 o 
   6   3   0      640.77      662.73     14.60 o 
   7   3   0       33.47       28.76      4.54 o 
  -8   4   0        9.16       10.61      5.57 o 
  -7   4   0      162.74      157.14     11.16 o 
  -6   4   0       43.68       48.86      4.18 o 
  -5   4   0      606.19      585.83     11.79 o 
  -4   4   0     1282.23     1319.42     14.98 o 
  -3   4   0       15.68       15.50      1.14 o 
  -2   4   0     3181.35     3075.08     31.24 o 
  -1   4   0       12.39       10.76      1.01 o 
   0   4   0        6.73       12.34      1.13 o 
   1   4   0     6679.17     6604.08     49.10 o 
   2   4   0     2028.07     2188.24     18.94 o 
   3   4   0      369.40      376.35      8.19 o 
   4   4   0      356.76      338.95      8.79 o 
   5   4   0      190.23      196.34      7.41 o 
   6   4   0       36.67       32.82      4.28 o 
   7   4   0        2.90        4.13      3.23 o 
  -8   5   0      188.33      178.21     13.37 o 
  -7   5   0       26.29       26.91      4.04 o 
  -6   5   0      185.54      177.52      7.25 o 
  -5   5   0       92.92       87.58      5.76 o 
  -4   5   0      101.35       96.64      4.68 o 
  -3   5   0     1085.19     1040.79     14.90 o 
  -2   5   0      813.17      754.21     11.32 o 
  -1   5   0      244.85      215.36      3.61 o 
   0   5   0      846.09      837.15      8.95 o 
   1   5   0      102.93      139.36      3.20 o 
   2   5   0     4001.20     4366.92     50.43 o 
   3   5   0       66.47       63.29      3.83 o 
   4   5   0     1316.40     1289.94     19.78 o 
   5   5   0      987.74      954.12     17.58 o 
   6   5   0       25.53       21.88      8.27 o 
   7   5   0      300.60      254.99     28.63 o 
  -8   6   0      216.64      220.68     14.88 o 
  -7   6   0       71.24       81.22      5.94 o 
  -6   6   0      249.34      254.90      9.97 o 
  -5   6   0     1174.50     1135.26     18.44 o 
  -4   6   0      709.31      674.05     12.56 o 
  -3   6   0     1026.91      973.04     14.74 o 
  -2   6   0      241.20      269.82      6.59 o 
  -1   6   0       28.47       16.56      1.71 o 
   0   6   0       12.59        5.44      1.51 o 
   1   6   0      139.63      174.17      3.90 o 
   2   6   0      855.46      754.87     11.32 o 
   3   6   0      143.07      132.40      5.46 o 
   4   6   0        2.00        3.25      3.06 o 
   5   6   0       51.46       49.06      4.87 o 
   6   6   0      173.03      169.88      8.27 o 
  -8   7   0       24.66       22.40      6.99 o 
  -7   7   0       98.95      110.17     10.78 o 
  -6   7   0       27.28       34.44      5.15 o 
  -5   7   0      120.70      108.76      5.69 o 
  -4   7   0      922.22      864.04     23.50 o 
  -3   7   0      282.09      271.16     23.64 o 
  -2   7   0       54.43       78.29      2.34 o 
  -1   7   0       29.41       15.62      3.29 o 
   0   7   0     1899.50     2070.24     19.40 o 
   1   7   0     1861.16     1835.80     17.76 o 
   2   7   0      566.38      575.06     12.53 o 
   3   7   0      896.78      913.84     21.93 o 
   4   7   0      385.68      373.34     10.36 o 
   5   7   0       53.23       49.92      4.82 o 
   6   7   0      318.73      287.15     12.79 o 
  -7   8   0      251.34      239.46     12.95 o 
  -6   8   0       34.29       41.07      4.57 o 
  -5   8   0      514.30      506.41     12.19 o 
  -4   8   0     1622.90     1613.52     23.11 o 
  -3   8   0        1.57        7.91      2.95 o 
  -2   8   0      240.79      213.08      6.51 o 
  -1   8   0     1450.77     1437.82     15.32 o 
   0   8   0      200.63      212.96      4.86 o 
   1   8   0        5.69        4.12      1.30 o 
   2   8   0      124.49      108.93      5.12 o 
   3   8   0      386.61      402.66     10.35 o 
   4   8   0      296.97      295.38     12.45 o 
   5   8   0      110.97      126.55      7.24 o 
   6   8   0       62.97       60.96      6.00 o 
  -7   9   0        3.76        2.43      3.22 o 
  -6   9   0      184.34      173.31     14.86 o 
  -5   9   0       13.84       10.24      3.08 o 
  -4   9   0      160.71      154.79      7.59 o 
  -3   9   0      720.35      741.68     14.04 o 
  -2   9   0      303.83      289.79      8.02 o 
  -1   9   0        2.46        0.37      1.82 o 
   0   9   0     2373.35     2291.83     22.08 o 
   1   9   0      471.65      494.68      8.22 o 
   2   9   0      256.43      261.40      8.08 o 
   3   9   0      656.44      639.22     13.90 o 
   4   9   0       11.62        6.66      3.02 o 
   5   9   0      312.10      305.36     10.88 o 
  -7  10   0       10.20        8.97      5.01 o 
  -6  10   0      268.06      269.56     10.05 o 
  -5  10   0       10.61        9.65      3.08 o 
  -4  10   0      152.27      144.03      6.69 o 
  -3  10   0      591.21      550.26     12.33 o 
  -2  10   0      554.18      549.08     11.86 o 
  -1  10   0        2.02        2.12      1.96 o 
   0  10   0      925.56      902.45     12.07 o 
   1  10   0      252.63      252.81      6.05 o 
   2  10   0       38.55       38.57      3.82 o 
   3  10   0      131.08      129.55      9.50 o 
   4  10   0       80.11       90.61     16.20 o 
   5  10   0       37.32       35.18      5.10 o 
  -7  11   0      160.52      137.09      8.50 o 
  -6  11   0      137.79      139.81      8.04 o 
  -5  11   0       86.31       82.15      6.25 o 
  -4  11   0      671.61      650.43     14.62 o 
  -3  11   0      227.42      221.34      8.09 o 
  -2  11   0      577.81      587.11     12.94 o 
  -1  11   0     1360.43     1344.24     35.63 o 
   0  11   0      514.98      520.93      9.22 o 
   1  11   0      734.54      753.31     14.75 o 
   2  11   0      228.65      242.54     13.85 o 
   3  11   0       11.20       11.44      3.49 o 
   4  11   0      252.95      273.44     10.44 o 
  -6  12   0      318.51      339.64     12.10 o 
  -5  12   0       10.70        6.56      3.36 o 
  -4  12   0       16.23       21.30      4.19 o 
  -3  12   0      154.21      150.87      7.25 o 
  -2  12   0       18.57       20.33      3.52 o 
  -1  12   0      276.75      275.24      9.03 o 
   0  12   0       79.00       69.77      7.11 o 
   1  12   0      322.34      326.48      9.88 o 
   2  12   0      120.01       95.15      5.98 o 
   3  12   0       56.81       55.32      5.36 o 
   4  12   0        5.81        4.93      3.46 o 
  -6  13   0        9.14        7.43      3.94 o 
  -5  13   0      156.02      131.39      7.82 o 
  -4  13   0       43.37       50.85      5.30 o 
  -3  13   0       50.25       52.42      9.89 o 
  -2  13   0      292.01      301.95     21.18 o 
  -1  13   0        8.82        6.86      3.10 o 
   0  13   0      315.96      325.39     14.97 o 
   2  13   0       59.49       54.88      9.07 o 
   3  13   0      191.93      201.22     16.04 o 
  -5  14   0       58.35       79.27      6.84 o 
  -4  14   0       63.90       49.77      5.60 o 
  -3  14   0       12.44       16.99      5.05 o 
  -2  14   0       16.60       12.90      3.83 o 
  -1  14   0       17.33       16.89      3.85 o 
   0  14   0      160.29      171.80     11.98 o 
   1  14   0        7.41        3.69      3.92 o 
   2  14   0      193.32      180.01      8.66 o 
  -4  15   0      116.25      101.32      7.47 o 
  -3  15   0      342.02      363.35     19.74 o 
  -2  15   0       27.58       26.34      4.66 o 
  -1  15   0       70.00       85.50      9.91 o 
   0  15   0      111.07      105.71     10.63 o 
   1  15   0        7.78        8.49      4.50 o 
  -1 -15   1      368.25      369.51     16.71 o 
   0 -15   1       17.16        3.18      5.31 o 
   1 -15   1      146.95      164.69      8.37 o 
   2 -15   1      382.37      366.09     12.06 o 
   3 -15   1       12.09        9.79      3.95 o 
   4 -15   1      167.07      150.56      8.78 o 
  -2 -14   1       38.90       37.71      4.96 o 
  -1 -14   1      111.03      122.72      9.79 o 
   0 -14   1       20.38       21.44      6.01 o 
   1 -14   1        6.80       15.32      3.81 o 
   2 -14   1        2.11        8.53      3.40 o 
   3 -14   1      135.76      130.10      7.66 o 
   4 -14   1       79.97       84.90      6.74 o 
   5 -14   1        0.37        2.79      3.40 o 
  -3 -13   1        0.20       -1.20      3.00 o 
  -2 -13   1      544.15      550.05     13.80 o 
  -1 -13   1       28.53       30.91      6.79 o 
   0 -13   1      309.57      315.38     10.01 o 
   1 -13   1      506.83      522.86     13.04 o 
   2 -13   1        1.19        0.34      5.07 o 
   3 -13   1      543.45      522.27     13.63 o 
   4 -13   1      126.74      119.03      8.22 o 
   5 -13   1        0.48       -3.28      2.71 o 
  -4 -12   1        8.60       10.44      3.76 o 
  -3 -12   1        3.96        2.11      2.64 o 
  -2 -12   1       64.06       65.52      5.28 o 
  -1 -12   1        1.32        5.61      2.53 o 
   0 -12   1      108.75      111.12      6.04 o 
   1 -12   1        2.36        2.79      2.66 o 
   2 -12   1      288.84      279.38      9.21 o 
   3 -12   1      112.86      118.34      6.50 o 
   4 -12   1        0.95        0.02      2.75 o 
   5 -12   1      329.03      314.21     31.54 o 
   6 -12   1       20.97       26.53      4.96 o 
  -4 -11   1        6.62        4.42      3.08 o 
  -3 -11   1      386.16      408.49     11.65 o 
  -2 -11   1      410.65      394.50     15.08 o 
  -1 -11   1      154.81      175.20      5.64 o 
   0 -11   1     1098.15     1083.59     14.18 o 
   1 -11   1       34.02       30.06      3.59 o 
   2 -11   1     1207.76     1216.16     19.85 o 
   3 -11   1      461.70      464.53     11.78 o 
   4 -11   1        3.66       -0.86      2.28 o 
   5 -11   1       87.05       89.74     13.16 o 
   6 -11   1       20.37       13.61      4.08 o 
  -5 -10   1        4.81        3.95      3.27 o 
  -4 -10   1       55.71       56.37     11.10 o 
  -3 -10   1       22.01       28.98      7.21 o 
  -2 -10   1        0.23       -1.94      1.83 o 
  -1 -10   1       84.67       89.03      3.87 o 
   0 -10   1      147.33      145.92      4.59 o 
   1 -10   1      956.73      967.71     25.31 o 
   2 -10   1      117.05      113.26     13.98 o 
   3 -10   1       66.15       61.79      4.60 o 
   4 -10   1       15.42       14.04      3.10 o 
   5 -10   1      149.14      147.19      7.40 o 
   6 -10   1      367.84      349.43     11.55 o 
   7 -10   1      158.51      160.90     13.09 o 
  -5  -9   1       17.73       13.93      4.34 o 
  -4  -9   1     1346.34     1363.07     22.69 o 
  -3  -9   1     1249.26     1202.92     22.42 o 
  -2  -9   1       32.59       39.92      5.35 o 
  -1  -9   1     1511.11     1488.02     16.48 o 
   0  -9   1      538.53      508.87      9.81 o 
   1  -9   1     2490.47     2517.79     23.47 o 
   2  -9   1      128.36      150.37      5.92 o 
   3  -9   1      512.72      512.00     11.48 o 
   4  -9   1      186.39      184.39      7.32 o 
   5  -9   1        6.69       11.83      4.56 o 
   6  -9   1      187.99      198.19      8.61 o 
   7  -9   1        0.37       -1.63      2.99 o 
  -6  -8   1       12.13       10.08      3.66 o 
  -5  -8   1       87.02      106.16      6.56 o 
  -4  -8   1      154.50      164.74      7.14 o 
  -3  -8   1       22.92       18.14      2.93 o 
  -2  -8   1      263.98      246.05      5.74 o 
  -1  -8   1       13.30       25.02      2.05 o 
   0  -8   1      174.80      160.05      4.24 o 
   1  -8   1      352.52      356.52      6.15 o 
   2  -8   1      640.72      678.80     12.26 o 
   3  -8   1      919.98      962.08     15.85 o 
   4  -8   1        0.64        3.56      2.15 o 
   5  -8   1      358.61      334.45      9.91 o 
   6  -8   1      269.84      279.33      9.78 o 
   7  -8   1        3.29        2.41      2.92 o 
  -6  -7   1        4.70       10.02      3.46 o 
  -5  -7   1      318.58      331.59     13.99 o 
  -4  -7   1      329.42      322.75     11.22 o 
  -3  -7   1      594.53      585.07     11.95 o 
  -2  -7   1      917.81      952.59     11.48 o 
  -1  -7   1      306.54      352.46      6.16 o 
   0  -7   1     1977.13     1896.61     17.91 o 
   1  -7   1      222.65      167.30      3.85 o 
   2  -7   1     2042.17     2113.41     19.10 o 
   3  -7   1      713.39      688.94     12.47 o 
   4  -7   1       17.30       20.39      5.09 o 
   5  -7   1       74.21       78.70      5.18 o 
   6  -7   1       37.76       29.29      3.99 o 
   7  -7   1       12.33       11.71      3.54 o 
  -7  -6   1       45.79       37.37      5.24 o 
  -6  -6   1       31.58       29.56      4.43 o 
  -5  -6   1       47.83       51.62      4.67 o 
  -4  -6   1      421.24      418.67     10.35 o 
  -3  -6   1     1001.59     1011.48     15.96 o 
  -2  -6   1        5.02        5.80      1.18 o 
  -1  -6   1     3388.68     3444.97     28.55 o 
   0  -6   1        5.68       12.66      3.08 o 
   1  -6   1     1111.87     1157.06     11.72 o 
   2  -6   1     3515.32     3555.40     28.82 o 
   3  -6   1       19.73       29.23      2.79 o 
   4  -6   1      605.75      574.52     11.60 o 
   5  -6   1      162.54      158.35      6.50 o 
   6  -6   1       10.64        7.94      4.05 o 
   7  -6   1      168.01      170.19      7.95 o 
   8  -6   1       92.07      100.51     11.33 o 
  -7  -5   1        3.10        4.46      3.42 o 
  -6  -5   1      304.78      291.67     12.24 o 
  -5  -5   1        1.70        0.99      3.57 o 
  -4  -5   1      378.16      366.14      9.30 o 
  -3  -5   1     1464.73     1387.98     14.39 o 
  -2  -5   1     1075.10     1141.33     11.98 o 
  -1  -5   1     4392.99     4613.42     36.00 o 
   0  -5   1     1464.20     1437.23     13.36 o 
   1  -5   1      169.79      214.71      3.74 o 
   2  -5   1     1756.48     1755.22     17.86 o 
   3  -5   1     1000.95     1088.45     11.21 o 
   4  -5   1      374.79      377.20      8.84 o 
   5  -5   1        0.23        1.68      2.01 o 
   6  -5   1      109.69      119.59      6.19 o 
   7  -5   1       49.93       67.35      8.68 o 
   8  -5   1       62.00       63.03      9.33 o 
  -7  -4   1       22.93       22.99      4.21 o 
  -6  -4   1        1.25       -0.56      2.13 o 
  -5  -4   1      607.52      625.45     13.20 o 
  -4  -4   1      438.95      411.61      9.51 o 
  -3  -4   1       18.52       18.32      1.53 o 
  -2  -4   1     2295.30     2314.50     19.93 o 
  -1  -4   1      170.40      194.17      3.54 o 
   0  -4   1     4126.54     4080.97     31.26 o 
   1  -4   1        6.94       20.52      1.35 o 
   2  -4   1      720.94      822.85     11.57 o 
   3  -4   1     5479.92     5660.03     43.60 o 
   4  -4   1     1527.38     1586.14     15.86 o 
   5  -4   1       38.25       35.32      3.38 o 
   6  -4   1      462.29      460.41     11.28 o 
   7  -4   1        6.24        5.48      4.46 o 
   8  -4   1      145.77      146.11     12.30 o 
  -7  -3   1      250.75      255.22     11.84 o 
  -6  -3   1       27.54       32.63      3.98 o 
  -5  -3   1       23.86       26.84      3.32 o 
  -4  -3   1      303.35      255.27      5.85 o 
  -3  -3   1        9.82       11.29      1.27 o 
  -2  -3   1     3068.82     3152.45     25.31 o 
  -1  -3   1        0.16        0.90      1.15 o 
   0  -3   1     3488.27     3581.51     27.16 o 
   1  -3   1    12473.27    12278.73     88.46 o 
   2  -3   1       19.21       19.21      1.15 o 
   3  -3   1     2381.01     2536.58     21.93 o 
   4  -3   1      685.36      752.16      9.53 o 
   5  -3   1      266.40      258.70      5.75 o 
   6  -3   1      271.55      289.88     13.46 o 
   7  -3   1      314.05      318.92     15.43 o 
   8  -3   1        1.44        6.13      5.11 o 
  -8  -2   1      130.96      120.87      7.57 o 
  -7  -2   1       25.31       26.62      4.18 o 
  -6  -2   1       41.88       43.47      6.61 o 
  -5  -2   1       23.27       24.58      7.68 o 
  -4  -2   1      932.77     1002.43     11.47 o 
  -3  -2   1     3721.22     3555.26     28.79 o 
  -2  -2   1      694.32      664.12      7.20 o 
  -1  -2   1     6210.23     6456.69     62.92 o 
   0  -2   1    11370.58    11164.70     81.09 o 
   1  -2   1       35.52       25.28      1.72 o 
   2  -2   1      382.09      300.61      4.22 o 
   3  -2   1     1558.03     1595.57     14.90 o 
   4  -2   1     1744.01     1752.76     17.14 o 
   5  -2   1     1116.57     1129.59     13.51 o 
   6  -2   1       53.24       53.19      4.21 o 
   7  -2   1       20.34       22.00      6.20 o 
   8  -2   1        3.49        2.23      5.01 o 
  -8  -1   1      233.14      257.09     15.18 o 
  -7  -1   1       13.11       18.88      4.64 o 
  -6  -1   1       41.04       39.78      3.92 o 
  -5  -1   1      340.02      323.71      8.35 o 
  -4  -1   1       77.81       91.55      4.86 o 
  -3  -1   1      445.76      490.32     10.12 o 
  -2  -1   1      984.15     1002.85      9.50 o 
  -1  -1   1      919.07      873.27      9.63 o 
   1  -1   1      510.26      496.99      7.32 o 
   2  -1   1      715.71      744.85      7.66 o 
   3  -1   1       44.11       40.57      1.91 o 
   4  -1   1      525.58      535.72      9.62 o 
   5  -1   1       90.95       81.35      3.38 o 
   6  -1   1      553.67      538.96     15.05 o 
   7  -1   1       10.71       15.57      5.13 o 
   8  -1   1      117.90      100.84     10.58 o 
  -8   0   1       18.19       15.48      6.36 o 
  -7   0   1      231.59      216.74     16.35 o 
  -6   0   1      474.69      492.17     11.27 o 
  -5   0   1      154.86      152.61      4.30 o 
  -4   0   1     1873.62     1807.05     17.27 o 
  -3   0   1     1171.53     1057.18     12.70 o 
  -2   0   1     1240.29     1238.42     11.01 o 
  -1   0   1    17224.51    16392.41    425.17 o 
   1   0   1     2678.94     2878.65     26.90 o 
   2   0   1      844.08      763.54      7.70 o 
   3   0   1      652.99      614.39      7.46 o 
   4   0   1     3891.81     3908.97     32.36 o 
   5   0   1        2.37        5.34      3.02 o 
   6   0   1      145.50      169.35      9.02 o 
   7   0   1      288.46      283.29      9.80 o 
   8   0   1       86.30       94.94     10.23 o 
  -8   1   1      118.79      107.64     10.37 o 
  -7   1   1      414.60      450.15     17.99 o 
  -6   1   1      557.51      549.53     11.73 o 
  -5   1   1      112.05      109.91      3.67 o 
  -4   1   1      306.20      331.42      5.68 o 
  -3   1   1        9.45        2.30      0.87 o 
  -2   1   1     2395.58     2624.07     20.69 o 
  -1   1   1       32.53       18.52      1.69 o 
   0   1   1      409.47      382.43      6.78 o 
   1   1   1     1705.93     1706.55     17.39 o 
   2   1   1      218.49      255.75      7.43 o 
   3   1   1      174.34      162.45      3.35 o 
   4   1   1      102.48      112.82      3.76 o 
   5   1   1      588.43      580.98     12.04 o 
   6   1   1      314.61      284.88      9.35 o 
   7   1   1        4.24        6.72      3.20 o 
  -8   2   1      195.72      202.83     13.62 o 
  -7   2   1      923.37      915.53     26.15 o 
  -6   2   1      334.39      332.68      7.07 o 
  -5   2   1     1059.95     1044.64     12.51 o 
  -4   2   1       11.02        5.13      1.18 o 
  -3   2   1      924.05      937.54      9.71 o 
  -2   2   1     4295.98     4299.95     32.48 o 
  -1   2   1       16.62       16.54      1.21 o 
   0   2   1     1845.89     1974.14     19.11 o 
   1   2   1     4501.15     4470.99     41.57 o 
   2   2   1     1705.57     1663.75     19.00 o 
   3   2   1     3334.39     3387.85     27.52 o 
   4   2   1      178.82      166.34      5.83 o 
   5   2   1      534.76      555.31     12.09 o 
   6   2   1      253.72      257.55      8.91 o 
   7   2   1       41.28       43.46      4.96 o 
  -8   3   1       13.99       17.50      6.22 o 
  -7   3   1      238.17      237.41     13.25 o 
  -6   3   1       53.19       54.98      4.28 o 
  -5   3   1       13.37       10.04      1.67 o 
  -4   3   1       11.99       10.64      1.57 o 
  -3   3   1      505.67      446.59      6.54 o 
  -2   3   1     2848.25     2850.56     40.87 o 
  -1   3   1       80.73      101.52      2.88 o 
   0   3   1        9.53        6.64      0.99 o 
   1   3   1     2050.38     1969.96     20.94 o 
   2   3   1    11897.91    12629.40    112.93 o 
   3   3   1       70.40      104.91      4.31 o 
   4   3   1      908.41      836.19     21.34 o 
   5   3   1      248.68      240.58      8.05 o 
   6   3   1       79.83       84.23     16.31 o 
   7   3   1      287.48      304.32     12.30 o 
  -8   4   1       30.12       38.11      7.80 o 
  -7   4   1       45.91       33.12      4.19 o 
  -6   4   1      549.99      504.46     17.24 o 
  -5   4   1       24.83       30.72      3.27 o 
  -4   4   1      318.96      324.44      6.86 o 
  -3   4   1      769.58      721.04     11.39 o 
  -2   4   1      589.88      608.42      9.42 o 
  -1   4   1     1367.36     1261.61     16.70 o 
   0   4   1     1969.08     1979.54     16.62 o 
   1   4   1      298.35      293.32      4.27 o 
   2   4   1     3917.99     4100.94     44.42 o 
   3   4   1      304.72      309.10      7.82 o 
   4   4   1       67.97       68.82      4.36 o 
   5   4   1       62.66       70.11      4.99 o 
   6   4   1       99.33       94.57      6.20 o 
   7   4   1      125.17      116.17      7.51 o 
  -8   5   1        1.85        4.15      4.69 o 
  -7   5   1        2.02        4.30      2.73 o 
  -6   5   1       81.14       83.28      5.36 o 
  -5   5   1        3.53        4.91      2.26 o 
  -4   5   1     1639.99     1643.05     21.56 o 
  -3   5   1      314.44      320.99      7.33 o 
  -2   5   1      966.59      963.99     13.33 o 
  -1   5   1      217.76      205.22      6.05 o 
   0   5   1     1392.94     1414.24     13.23 o 
   1   5   1     7285.21     7521.64     56.18 o 
   2   5   1        8.60       11.20      2.04 o 
   3   5   1     2731.54     2740.57     39.53 o 
   4   5   1      306.82      304.75      8.83 o 
   5   5   1      195.10      197.72      7.90 o 
   6   5   1      506.43      508.12     19.78 o 
   7   5   1       44.75       35.90      5.29 o 
  -8   6   1      101.32      113.99     11.00 o 
  -7   6   1      235.66      239.58      9.12 o 
  -6   6   1       29.28       29.17      6.74 o 
  -5   6   1     1651.37     1674.58     30.59 o 
  -4   6   1      464.42      448.04      9.94 o 
  -3   6   1       68.01       63.28      3.67 o 
  -2   6   1     1094.24     1059.72     14.80 o 
  -1   6   1      425.84      506.16      6.61 o 
   0   6   1        7.60       18.10      4.15 o 
   1   6   1        5.89       10.94      4.55 o 
   2   6   1      160.83      160.47      3.63 o 
   3   6   1      491.48      518.68     11.16 o 
   4   6   1       26.34       32.61      3.74 o 
   5   6   1       12.56        6.23      2.89 o 
   6   6   1       50.28       54.83      5.46 o 
  -8   7   1       30.22       40.64      5.43 o 
  -7   7   1        2.24        2.40      2.80 o 
  -6   7   1       55.02       56.04      4.76 o 
  -5   7   1      470.00      437.00     10.89 o 
  -4   7   1        1.99        5.56      3.26 o 
  -3   7   1     1221.77     1232.75     23.52 o 
  -2   7   1      556.05      506.91     12.44 o 
  -1   7   1     1252.47     1345.53     13.62 o 
   0   7   1     3128.23     3129.26     26.72 o 
   1   7   1       33.30       36.06      3.05 o 
   2   7   1     1303.79     1302.26     31.96 o 
   3   7   1      653.20      626.08     13.45 o 
   4   7   1      243.20      264.13     14.33 o 
   5   7   1      475.89      462.01     12.80 o 
   6   7   1        2.00        1.52      3.24 o 
  -8   8   1       88.42       86.02      6.85 o 
  -7   8   1        6.91        4.12      3.13 o 
  -6   8   1      705.45      692.43     15.87 o 
  -5   8   1      455.30      471.87     11.70 o 
  -4   8   1      244.74      238.50      7.79 o 
  -3   8   1     2100.39     2130.55     26.87 o 
  -2   8   1      338.61      356.37     19.12 o 
  -1   8   1      716.77      696.05     11.37 o 
   0   8   1       21.79       15.66      2.28 o 
   1   8   1      179.71      186.56      8.90 o 
   2   8   1      266.00      262.43      8.13 o 
   3   8   1      416.74      419.00     10.85 o 
   4   8   1        1.57        1.73      2.45 o 
   5   8   1        5.12        7.70      3.97 o 
   6   8   1        0.66        1.83      3.00 o 
  -7   9   1       67.98       69.75      6.09 o 
  -6   9   1       25.11       23.92      4.18 o 
  -5   9   1       69.11       75.62      5.32 o 
  -4   9   1      937.43      900.70     16.48 o 
  -3   9   1        2.47        4.18      2.07 o 
  -2   9   1      315.08      326.62      8.53 o 
  -1   9   1     1387.26     1354.27     14.82 o 
   0   9   1        5.16       -0.05      2.70 o 
   1   9   1       22.17       30.67      2.34 o 
   2   9   1       15.25       13.40      2.71 o 
   3   9   1       43.78       49.34      6.51 o 
   4   9   1      726.64      688.99     15.76 o 
   5   9   1       12.97       22.93      4.55 o 
  -7  10   1      546.58      528.11     14.91 o 
  -6  10   1      316.06      363.73     11.70 o 
  -5  10   1       76.99       67.64      7.58 o 
  -4  10   1      460.90      440.24     11.44 o 
  -3  10   1        1.83        4.14      2.33 o 
  -2  10   1      786.97      760.28     21.92 o 
  -1  10   1      868.46      887.57     15.29 o 
   0  10   1        9.59        9.03      1.87 o 
   1  10   1      164.40      156.64      6.37 o 
   2  10   1       62.64       68.23      4.88 o 
   3  10   1      177.14      182.53      8.89 o 
   4  10   1       68.69       64.59      5.74 o 
   5  10   1       26.72       23.01      4.70 o 
  -7  11   1      275.43      256.78     10.95 o 
  -6  11   1        0.07        0.94      4.78 o 
  -5  11   1       81.16       86.53     11.98 o 
  -4  11   1       93.53       88.09      5.83 o 
  -3  11   1      393.29      393.01     10.84 o 
  -2  11   1      663.06      665.82     13.86 o 
  -1  11   1        1.15        0.38      2.04 o 
   0  11   1      442.97      450.66     14.34 o 
   1  11   1       18.77       19.94      3.41 o 
   2  11   1      101.40      105.34     12.10 o 
   3  11   1      630.25      638.24     15.22 o 
   4  11   1       69.60       80.91      6.63 o 
  -6  12   1        3.31       -1.21      3.12 o 
  -5  12   1       22.60       29.47      4.70 o 
  -4  12   1        9.91       10.98      3.22 o 
  -3  12   1      132.42      128.06      6.88 o 
  -2  12   1      595.27      585.01     20.96 o 
  -1  12   1        2.52        2.44      2.92 o 
   0  12   1       37.65       39.85      6.59 o 
   1  12   1        0.01        2.53      3.60 o 
   2  12   1       78.66       80.66      5.82 o 
   3  12   1        4.98        6.42      3.84 o 
  -6  13   1      283.15      285.55     12.57 o 
  -5  13   1       14.45       12.95      3.87 o 
  -4  13   1      239.59      234.91      9.56 o 
  -3  13   1      129.11      130.59      9.60 o 
  -2  13   1      325.86      334.06     25.96 o 
  -1  13   1      575.27      563.02     13.52 o 
   0  13   1      237.53      248.81     13.41 o 
   1  13   1      136.10      123.07      9.96 o 
   2  13   1      321.18      326.19     22.70 o 
   3  13   1       37.73       42.39      6.16 o 
  -5  14   1        5.92        8.81      3.91 o 
  -4  14   1      125.81      119.01      7.58 o 
  -3  14   1       21.40       19.93      4.18 o 
  -2  14   1      130.28      115.46      7.04 o 
  -1  14   1       71.54       73.71      8.63 o 
   0  14   1       16.91       16.99      5.89 o 
   1  14   1      101.22      101.42      9.38 o 
   2  14   1       11.26       11.81      7.11 o 
  -4  15   1       79.60       75.69      6.76 o 
  -3  15   1      140.92      139.79      8.16 o 
  -2  15   1       37.96       42.83      7.65 o 
  -1  15   1       84.64       66.44      9.17 o 
   0  15   1      131.63      156.30     12.21 o 
   0 -15   2      196.83      223.70     13.58 o 
   1 -15   2      127.66      130.42     14.08 o 
   2 -15   2        0.11        2.50      3.28 o 
   3 -15   2      147.63      151.77      8.60 o 
  -2 -14   2      129.32      176.82     11.77 o 
   0 -14   2       27.10       36.93      4.78 o 
   1 -14   2        1.07       -0.26      2.95 o 
   2 -14   2       53.90       59.87      5.58 o 
   3 -14   2      115.57      115.23      7.31 o 
   4 -14   2        5.80        5.12      3.40 o 
   5 -14   2       49.22       61.98      6.32 o 
  -3 -13   2      211.39      199.91     13.20 o 
  -2 -13   2       26.56       31.22      4.23 o 
  -1 -13   2      436.27      429.52     11.65 o 
   0 -13   2      514.44      491.84     12.49 o 
   1 -13   2       62.69       76.39      5.54 o 
   2 -13   2      407.42      387.67     11.40 o 
   3 -13   2      101.30       95.86      6.50 o 
   4 -13   2      217.91      214.11      9.40 o 
   5 -13   2      451.65      426.21     13.24 o 
  -4 -12   2        0.80       -1.69      3.90 o 
  -3 -12   2       17.09       16.46      3.63 o 
  -2 -12   2       21.57       16.64      3.39 o 
  -1 -12   2       33.17       34.58      3.17 o 
   0 -12   2       10.90       12.63      3.11 o 
   1 -12   2        1.85        1.49      2.37 o 
   2 -12   2       15.47       11.47      4.21 o 
   3 -12   2       23.24       26.17      4.04 o 
   4 -12   2      185.60      187.64      8.35 o 
   5 -12   2        6.12       13.51      3.82 o 
   6 -12   2      222.79      209.35      9.69 o 
  -4 -11   2      237.87      244.99     11.20 o 
  -3 -11   2        0.07        0.09      2.45 o 
  -2 -11   2       98.68      104.60      5.74 o 
  -1 -11   2      619.23      657.84     12.20 o 
   0 -11   2      197.75      196.51      5.64 o 
   1 -11   2     1076.38     1019.45     17.35 o 
   2 -11   2      155.07      160.07      6.86 o 
   3 -11   2       34.94       38.49      4.18 o 
   4 -11   2      147.37      152.23      7.65 o 
   5 -11   2      200.55      199.96      8.75 o 
   6 -11   2      360.49      354.05     13.33 o 
  -5 -10   2       72.07       78.00      9.38 o 
  -4 -10   2       11.05       12.54      3.41 o 
  -3 -10   2        0.63        0.80      2.34 o 
  -2 -10   2       37.58       35.37      5.64 o 
  -1 -10   2      272.34      265.35      6.33 o 
   0 -10   2      156.84      145.64      4.64 o 
   1 -10   2       18.51       25.11      3.09 o 
   2 -10   2      278.18      273.70     15.98 o 
   3 -10   2       48.63       50.03      6.59 o 
   4 -10   2      276.41      272.72      9.58 o 
   5 -10   2     1169.77     1144.68     20.83 o 
   6 -10   2      446.34      432.98     12.91 o 
   7 -10   2      184.86      175.54      9.12 o 
  -5  -9   2      551.12      557.54     14.30 o 
  -4  -9   2      393.33      380.99     10.92 o 
  -3  -9   2       20.77       20.74      3.24 o 
  -2  -9   2      113.61      117.38      6.53 o 
  -1  -9   2        8.20        9.39      1.80 o 
   0  -9   2     5175.94     5235.16     42.97 o 
   1  -9   2      314.36      338.30      6.41 o 
   2  -9   2      549.95      536.23     11.22 o 
   3  -9   2      863.02      872.99     15.63 o 
   4  -9   2        7.95        5.30      2.48 o 
   5  -9   2      441.21      448.00     11.92 o 
   6  -9   2        0.11        1.60      2.85 o 
   7  -9   2       79.72      105.81     13.11 o 
  -6  -8   2       13.95       13.59      3.92 o 
  -5  -8   2        7.34        3.71      2.64 o 
  -4  -8   2       69.65       72.65      5.13 o 
  -3  -8   2      107.73      118.71      5.57 o 
  -2  -8   2      334.69      326.41      6.45 o 
  -1  -8   2       76.06       70.64      3.11 o 
   0  -8   2      240.77      272.27      8.26 o 
   1  -8   2     1420.23     1415.87     14.97 o 
   2  -8   2      358.54      355.13      8.51 o 
   3  -8   2       31.32       35.58      3.44 o 
   4  -8   2     1088.84     1051.63     17.79 o 
   5  -8   2      205.24      189.26      7.66 o 
   6  -8   2       92.15       84.96      6.90 o 
   7  -8   2      124.36      147.43     12.20 o 
  -6  -7   2      163.48      164.51      8.07 o 
  -5  -7   2       45.43       43.20      4.47 o 
  -4  -7   2     1449.19     1444.39     30.44 o 
  -3  -7   2      522.01      521.81      8.34 o 
  -2  -7   2      269.75      278.33     12.17 o 
  -1  -7   2     2167.62     2279.55     21.09 o 
   0  -7   2      670.06      634.34      8.47 o 
   1  -7   2     1685.25     1682.31     16.33 o 
   2  -7   2      171.33      219.27      6.01 o 
   3  -7   2      171.81      162.23      5.84 o 
   4  -7   2      522.22      516.49     11.35 o 
   5  -7   2        0.11        0.09      2.23 o 
   6  -7   2       26.52       27.37      4.09 o 
   7  -7   2        0.44       -0.21      3.00 o 
  -7  -6   2       18.50       28.85      4.78 o 
  -6  -6   2        3.94        3.94      2.89 o 
  -5  -6   2      431.14      430.88     15.84 o 
  -4  -6   2      143.27      156.94     11.51 o 
  -3  -6   2       92.31      100.12      3.91 o 
  -2  -6   2      599.30      574.09      8.04 o 
  -1  -6   2      489.35      538.33      7.43 o 
   0  -6   2      332.36      237.20      4.51 o 
   1  -6   2     2385.97     2440.33     21.22 o 
   2  -6   2      314.79      347.48      5.84 o 
   3  -6   2     1744.36     1716.81     16.65 o 
   4  -6   2       94.58       79.99      6.45 o 
   5  -6   2      359.83      378.50     10.04 o 
   6  -6   2      235.34      228.23      8.46 o 
   7  -6   2        2.41       -1.35      4.18 o 
  -7  -5   2      117.65      141.60     16.87 o 
  -6  -5   2       30.34       43.42      5.98 o 
  -5  -5   2      944.22      938.71     16.93 o 
  -4  -5   2      179.30      182.49      6.48 o 
  -3  -5   2     1146.25     1137.45     16.88 o 
  -2  -5   2     2362.51     2409.77     21.28 o 
  -1  -5   2       17.61       18.36      1.39 o 
   0  -5   2      130.57      153.79      3.35 o 
   1  -5   2     2248.50     2290.24     19.63 o 
   2  -5   2      403.41      431.51      6.08 o 
   3  -5   2        8.10        6.56      1.19 o 
   4  -5   2      107.81      112.12      3.54 o 
   5  -5   2      141.45      141.66      6.18 o 
   6  -5   2        7.01        7.38      2.90 o 
   7  -5   2       58.10       44.40      7.73 o 
  -7  -4   2        2.48       -1.85      2.60 o 
  -6  -4   2       47.00       55.89     13.39 o 
  -5  -4   2       82.81       75.81      4.80 o 
  -4  -4   2      199.13      208.76      4.84 o 
  -3  -4   2     1647.10     1625.53     17.01 o 
  -2  -4   2      165.28      151.79      3.42 o 
  -1  -4   2     1437.01     1369.30     12.70 o 
   0  -4   2     3198.55     3142.08     24.91 o 
   1  -4   2     5185.44     5750.66     44.33 o 
   2  -4   2     9743.04     9681.62     70.87 o 
   3  -4   2      771.58      813.11      9.49 o 
   4  -4   2      465.69      401.93      6.73 o 
   5  -4   2      964.19      923.51     15.65 o 
   6  -4   2        4.45        7.06      3.97 o 
   7  -4   2      236.55      246.28     14.39 o 
   8  -4   2        5.71        7.10      5.38 o 
  -7  -3   2        1.40        0.07      2.69 o 
  -6  -3   2      213.90      204.48      7.93 o 
  -5  -3   2      278.63      253.33      7.85 o 
  -4  -3   2     1635.33     1728.30     17.26 o 
  -3  -3   2     1958.70     2072.71     18.75 o 
  -2  -3   2      195.68      197.04      5.19 o 
  -1  -3   2     1236.69     1174.29     10.75 o 
   0  -3   2      282.24      308.21      4.91 o 
   1  -3   2     1882.02     2063.53     17.07 o 
   2  -3   2     1634.05     1619.27     14.54 o 
   3  -3   2      115.30      123.71      3.26 o 
   4  -3   2      119.53      126.68      6.10 o 
   5  -3   2       91.11       93.70      5.04 o 
   6  -3   2      184.47      167.81     10.77 o 
   7  -3   2       63.43       58.13      8.12 o 
   8  -3   2        1.53       -0.63      4.50 o 
  -8  -2   2        0.89        4.99      3.55 o 
  -7  -2   2      160.32      148.75      7.29 o 
  -6  -2   2      169.78      163.31      6.76 o 
  -5  -2   2       23.62       26.06      2.27 o 
  -4  -2   2     4070.09     4046.88     33.50 o 
  -3  -2   2      250.70      237.65      4.85 o 
  -2  -2   2     1791.47     1848.91     19.04 o 
  -1  -2   2      345.89      373.69      5.12 o 
   0  -2   2     7910.05     8129.59     76.91 o 
   1  -2   2    24759.04    22923.07    164.89 o 
   2  -2   2      255.58      247.39      4.01 o 
   3  -2   2     2579.60     2352.31     20.56 o 
   4  -2   2     1586.07     1544.98     15.83 o 
   5  -2   2       78.92       97.50      3.79 o 
   6  -2   2      530.48      556.38     21.43 o 
   7  -2   2        5.63       -1.04      3.71 o 
  -8  -1   2        0.17       -4.99      3.48 o 
  -7  -1   2      360.76      355.50     10.59 o 
  -6  -1   2      552.30      556.15     12.31 o 
  -5  -1   2      344.60      359.05      6.74 o 
  -4  -1   2      832.29      843.74     10.22 o 
  -3  -1   2     1202.58     1268.98     12.50 o 
  -2  -1   2     1190.44     1200.42     11.98 o 
  -1  -1   2      371.11      372.48      5.43 o 
   0  -1   2     2057.71     2152.38     20.65 o 
   1  -1   2     7719.20     7738.97     55.90 o 
   2  -1   2      861.89      944.76      9.43 o 
   3  -1   2       31.28       24.12      1.62 o 
   4  -1   2        5.31        3.89      1.25 o 
   5  -1   2      722.88      699.66     13.24 o 
   6  -1   2     1158.46     1135.26     19.20 o 
   7  -1   2       85.85       87.26      9.12 o 
  -8   0   2      135.75      128.34     11.12 o 
  -7   0   2       20.12       19.74      3.63 o 
  -6   0   2      204.57      204.07      9.75 o 
  -5   0   2      302.36      283.59      7.49 o 
  -4   0   2       17.43       10.33      1.42 o 
  -3   0   2     2399.30     2299.00     19.70 o 
  -2   0   2      581.37      673.90      7.06 o 
  -1   0   2      458.19      498.45      6.38 o 
   0   0   2     8437.26     8420.64     74.99 o 
   1   0   2      994.67     1248.94     10.71 o 
   2   0   2      447.39      380.97      5.79 o 
   3   0   2     3473.63     3421.41     34.49 o 
   4   0   2      324.04      322.13      5.75 o 
   5   0   2     1852.84     1918.20     25.57 o 
   6   0   2      721.11      716.28     14.94 o 
   7   0   2        7.38       13.59      6.10 o 
  -8   1   2      256.55      249.99     14.48 o 
  -7   1   2      234.84      233.61     12.65 o 
  -6   1   2      682.17      711.83     14.25 o 
  -5   1   2      132.57      134.29      4.03 o 
  -4   1   2       17.26       11.73      1.69 o 
  -3   1   2      382.16      455.39      6.08 o 
  -2   1   2     7647.88     8013.11     58.22 o 
  -1   1   2     2234.02     2254.18     17.53 o 
   0   1   2     1119.88     1163.74      9.66 o 
   1   1   2     2203.86     2252.87     22.63 o 
   2   1   2      207.83      233.36      9.71 o 
   3   1   2        7.82       15.05      1.31 o 
   4   1   2      803.77      777.87     13.35 o 
   5   1   2      249.16      224.51      7.53 o 
   6   1   2       16.80       16.14      3.28 o 
   7   1   2      402.55      401.03     17.08 o 
  -8   2   2       52.65       50.01      8.03 o 
  -7   2   2      109.24      112.63      9.33 o 
  -6   2   2     1000.61      996.56     13.03 o 
  -5   2   2       36.02       38.18      2.42 o 
  -4   2   2       20.30       13.19      1.73 o 
  -3   2   2     1852.17     1766.56     19.36 o 
  -2   2   2     7052.95     7314.70     53.53 o 
  -1   2   2     7059.30     7196.40     52.37 o 
   0   2   2     8680.40     8719.07     62.96 o 
   1   2   2     6695.09     6913.38     89.02 o 
   2   2   2     2791.25     2679.41     39.99 o 
   3   2   2       14.78       18.16      2.25 o 
   4   2   2     1399.55     1361.79     19.49 o 
   5   2   2      156.24      163.07      6.69 o 
   6   2   2      319.20      313.50      9.94 o 
   7   2   2      253.52      266.34     10.24 o 
  -8   3   2        2.52        2.62      4.76 o 
  -7   3   2      274.17      293.91     12.25 o 
  -6   3   2      373.69      360.13      9.55 o 
  -5   3   2       38.08       37.47      2.32 o 
  -4   3   2      185.46      182.22      5.08 o 
  -3   3   2       46.19       60.28      2.02 o 
  -2   3   2        9.16       16.43      2.30 o 
  -1   3   2     1649.60     1812.60     15.00 o 
   0   3   2      917.19      860.13      8.30 o 
   1   3   2     4341.12     4336.15     63.94 o 
   2   3   2     1037.46      995.45     15.10 o 
   3   3   2       28.21       19.51      2.44 o 
   4   3   2       21.64       21.19      2.89 o 
   5   3   2      820.57      825.35     15.85 o 
   6   3   2      373.10      362.11     11.08 o 
   7   3   2        0.14        2.12      3.12 o 
  -8   4   2      191.39      178.37     12.88 o 
  -7   4   2      271.65      262.86      9.16 o 
  -6   4   2      326.69      329.80     13.72 o 
  -5   4   2     2747.82     2775.71     32.57 o 
  -4   4   2     1325.20     1295.53     41.10 o 
  -3   4   2      246.24      251.58     10.01 o 
  -2   4   2     2106.17     1994.23     22.03 o 
  -1   4   2        6.06        9.29      1.22 o 
   0   4   2     1371.65     1530.66     15.81 o 
   1   4   2     3195.68     3007.99     24.29 o 
   2   4   2     1332.83     1425.53     24.09 o 
   3   4   2       24.74       16.13      2.43 o 
   4   4   2      324.05      321.52     13.72 o 
   5   4   2       60.40       60.36      4.78 o 
   6   4   2      171.04      176.40      8.20 o 
   7   4   2        4.72       -0.93      2.99 o 
  -8   5   2       88.50       84.36      9.70 o 
  -7   5   2       24.52       27.37      4.04 o 
  -6   5   2       55.83       58.17      4.61 o 
  -5   5   2     1613.12     1653.20     22.95 o 
  -4   5   2       57.68       42.79      3.35 o 
  -3   5   2      686.68      625.23     11.56 o 
  -2   5   2     1391.99     1362.90     17.10 o 
  -1   5   2      982.47     1044.16     10.72 o 
   0   5   2     1772.05     1768.40     15.89 o 
   1   5   2        1.98        1.62      0.80 o 
   2   5   2     2528.66     2402.02     40.37 o 
   3   5   2       13.80       15.58      5.42 o 
   4   5   2      610.04      591.35     12.87 o 
   5   5   2      299.66      313.09      9.96 o 
   6   5   2       61.91       67.08      5.85 o 
  -8   6   2       93.59       91.91      6.76 o 
  -7   6   2      122.30      131.15      6.96 o 
  -6   6   2      493.80      503.62     15.91 o 
  -5   6   2      435.85      440.23     10.59 o 
  -4   6   2     1597.08     1605.39     31.24 o 
  -3   6   2     1744.33     1811.44     22.69 o 
  -2   6   2      124.93      120.54      4.81 o 
  -1   6   2      863.30      808.20      9.16 o 
   0   6   2      798.38      777.08      9.15 o 
   1   6   2      570.55      656.09      8.21 o 
   2   6   2      727.10      670.81     12.27 o 
   3   6   2        1.44        5.06      2.06 o 
   4   6   2      201.81      154.86     15.21 o 
   5   6   2       11.61        8.33      3.05 o 
   6   6   2      144.87      137.75      7.86 o 
  -8   7   2        2.71        1.08      3.29 o 
  -7   7   2       35.30       37.77      4.71 o 
  -6   7   2        5.87        6.02      2.74 o 
  -5   7   2        3.64        5.37      2.46 o 
  -4   7   2     1872.95     1784.08     23.98 o 
  -3   7   2      788.67      770.00     13.28 o 
  -2   7   2      365.61      373.46     10.68 o 
  -1   7   2     2629.59     2758.44     24.70 o 
   0   7   2      392.89      377.57      6.23 o 
   1   7   2     2108.01     1984.15     26.06 o 
   2   7   2     1002.29     1020.28     27.33 o 
   3   7   2      996.33      987.33     17.25 o 
   4   7   2      176.98      193.97      7.92 o 
   5   7   2       67.40       56.17      5.37 o 
   6   7   2      229.60      201.18     21.23 o 
  -8   8   2       54.01       44.81      5.49 o 
  -7   8   2      333.13      324.10     12.17 o 
  -6   8   2       37.66       44.22      4.61 o 
  -5   8   2      182.95      178.38      8.47 o 
  -4   8   2     1550.37     1633.88     23.30 o 
  -3   8   2      401.02      375.34      9.20 o 
  -2   8   2      328.19      269.55     16.70 o 
  -1   8   2      242.71      233.77      4.96 o 
   0   8   2      283.98      272.12      5.56 o 
   1   8   2      142.72      138.63      5.46 o 
   2   8   2      277.53      268.10      8.17 o 
   3   8   2       19.14       21.71      4.13 o 
   4   8   2        0.63        0.80      2.51 o 
   5   8   2        7.81        7.49      3.22 o 
  -7   9   2        1.00       -0.86      2.93 o 
  -6   9   2      202.66      187.95      8.24 o 
  -5   9   2       51.04       52.43      5.58 o 
  -4   9   2      124.25      112.89      5.79 o 
  -3   9   2      794.87      755.42     14.21 o 
  -2   9   2      114.67      111.66      6.06 o 
  -1   9   2      578.05      588.84      8.78 o 
   0   9   2     1679.77     1755.35     18.32 o 
   1   9   2      210.16      189.23      6.77 o 
   2   9   2     1049.73     1059.94     32.73 o 
   3   9   2      988.50      957.83     18.18 o 
   4   9   2       55.09       43.94      4.91 o 
   5   9   2       57.70       66.06      8.52 o 
  -7  10   2       69.13       74.06     10.00 o 
  -6  10   2       97.63      107.83     11.36 o 
  -5  10   2      266.42      268.17      9.42 o 
  -4  10   2       45.22       49.94      4.50 o 
  -3  10   2      936.38      884.90     27.29 o 
  -2  10   2      417.78      454.62     10.83 o 
  -1  10   2      237.20      224.28      7.28 o 
   0  10   2      246.40      244.55      5.93 o 
   1  10   2      287.71      296.05      8.85 o 
   2  10   2      646.54      624.42     13.92 o 
   3  10   2      265.44      229.66      9.00 o 
   4  10   2      109.56      108.50     11.52 o 
  -7  11   2       35.25       31.51      7.89 o 
  -6  11   2        7.85        3.43      3.09 o 
  -5  11   2      247.00      277.29     11.34 o 
  -4  11   2       82.97       96.96      6.85 o 
  -3  11   2      493.42      483.72     12.09 o 
  -2  11   2      818.38      813.83     15.57 o 
  -1  11   2     1232.10     1303.83     20.34 o 
   0  11   2        0.15        0.04      1.87 o 
   1  11   2      710.61      678.03     14.25 o 
   2  11   2      144.43      150.36      7.22 o 
   3  11   2       36.31       35.01      4.68 o 
   4  11   2      201.82      192.71     13.14 o 
  -6  12   2       51.94       51.16      5.73 o 
  -5  12   2       18.81       10.77      4.08 o 
  -4  12   2      110.60      116.22      6.86 o 
  -3  12   2      303.96      289.72      9.80 o 
  -2  12   2      514.92      504.58     15.33 o 
  -1  12   2       12.43        7.69      2.87 o 
   0  12   2        7.25       10.68      4.57 o 
   1  12   2      318.77      325.78     10.05 o 
   2  12   2       25.69       22.74      3.92 o 
   3  12   2       23.28       13.75      3.79 o 
  -6  13   2        8.20        9.48      3.99 o 
  -5  13   2      345.49      375.44     12.46 o 
  -4  13   2       58.62       62.81      5.73 o 
  -3  13   2      265.23      254.06     11.45 o 
  -2  13   2      862.74      829.97     17.11 o 
  -1  13   2      150.87      131.45      7.10 o 
   0  13   2      454.83      470.69     18.80 o 
   1  13   2      183.82      186.77     11.70 o 
   2  13   2       98.60       75.80     11.59 o 
  -5  14   2      128.98      133.51      8.30 o 
  -4  14   2       55.04       54.40      5.80 o 
  -3  14   2        2.78        2.59      3.99 o 
  -2  14   2       16.66        7.57      3.83 o 
  -1  14   2        0.40       -2.27      3.83 o 
   0  14   2       57.80       64.49      8.63 o 
   1  14   2        1.12        2.58      3.83 o 
  -4  15   2       70.89       81.03      6.88 o 
  -3  15   2       44.89       59.16      8.88 o 
  -2  15   2        3.95        9.82      3.74 o 
  -1  15   2      341.65      330.54     17.50 o 
   0  15   2      143.50      175.96     13.30 o 
   0 -15   3        1.09       -1.44      4.76 o 
   1 -15   3      117.25      115.22     10.35 o 
   2 -15   3      193.37      218.09     22.71 o 
   3 -15   3        2.70        3.63      3.62 o 
  -2 -14   3       24.21       17.57      5.87 o 
   0 -14   3        0.50        4.20      4.55 o 
   1 -14   3       15.67       21.34      4.21 o 
   2 -14   3        6.10       11.81      3.86 o 
   3 -14   3      125.38      118.49      7.43 o 
   4 -14   3       39.17       40.76      5.32 o 
  -3 -13   3       10.88        5.80      4.99 o 
  -2 -13   3      412.23      409.66     17.10 o 
  -1 -13   3      124.10      118.13      9.10 o 
   0 -13   3      144.56      170.60      7.76 o 
   1 -13   3       42.44       48.36      4.75 o 
   2 -13   3        0.58        0.73      2.77 o 
   3 -13   3      590.10      600.97     41.33 o 
   4 -13   3      165.25      155.21      8.05 o 
   5 -13   3       57.15       52.25      5.81 o 
  -4 -12   3       37.14       43.33      7.80 o 
  -3 -12   3       40.84       49.50      7.43 o 
  -2 -12   3       52.86       70.88      7.84 o 
  -1 -12   3        4.54        3.84      2.10 o 
   0 -12   3       62.72       58.46      5.95 o 
   1 -12   3       67.83       70.10     11.70 o 
   2 -12   3       46.94       53.26      4.85 o 
   3 -12   3        1.46        2.01      2.57 o 
   4 -12   3       46.76       53.64      5.30 o 
   5 -12   3       97.41      105.39     11.82 o 
   6 -12   3       13.36        7.71      3.97 o 
  -4 -11   3       27.21       25.06      6.59 o 
  -3 -11   3      608.04      624.26     21.40 o 
  -2 -11   3      180.58      180.85      7.17 o 
  -1 -11   3      917.83      928.92     13.21 o 
   0 -11   3     1035.56     1038.34     13.92 o 
   1 -11   3      102.55      111.42      5.70 o 
   2 -11   3      293.02      270.52      8.77 o 
   3 -11   3      127.37      132.21      7.94 o 
   4 -11   3      284.79      308.37     12.67 o 
   5 -11   3      292.39      280.21     10.44 o 
   6 -11   3        0.59       -0.57      3.27 o 
  -5 -10   3       16.97       16.57      5.78 o 
  -4 -10   3       61.68       60.85      7.94 o 
  -3 -10   3       36.50       28.83      4.06 o 
  -2 -10   3      122.41      128.77      4.63 o 
  -1 -10   3      330.40      318.16      6.97 o 
   0 -10   3       46.01       44.73      2.95 o 
   1 -10   3      632.66      686.85     13.25 o 
   2 -10   3      125.26      134.30      6.08 o 
   3 -10   3       37.05       30.28      3.82 o 
   4 -10   3      171.45      164.62     11.67 o 
   5 -10   3       53.31       56.48      5.26 o 
   6 -10   3      145.18      133.24      7.69 o 
  -6  -9   3       43.60       39.13      8.17 o 
  -5  -9   3      100.91       92.43      9.93 o 
  -4  -9   3      493.71      477.83     12.17 o 
  -3  -9   3       48.02       51.01      4.16 o 
  -2  -9   3      705.46      736.04     10.75 o 
  -1  -9   3     1506.27     1530.76     16.92 o 
   0  -9   3       27.70       29.76      2.37 o 
   1  -9   3     1272.48     1225.10     14.19 o 
   2  -9   3      517.45      518.70     11.14 o 
   3  -9   3      198.53      203.93      7.28 o 
   4  -9   3      506.73      521.35     12.41 o 
   5  -9   3       61.43       59.57      9.72 o 
   6  -9   3        9.02       14.68      3.78 o 
   7  -9   3        6.26       13.67      4.51 o 
  -6  -8   3        0.03        1.16      4.66 o 
  -5  -8   3      547.82      544.63     25.27 o 
  -4  -8   3       24.47       28.46      4.20 o 
  -3  -8   3      682.33      675.85     10.22 o 
  -2  -8   3      661.22      631.31      9.44 o 
  -1  -8   3      164.71      167.01      4.55 o 
   0  -8   3     3259.50     3269.63     28.60 o 
   1  -8   3        7.76        8.74      1.64 o 
   2  -8   3      572.14      588.05      8.57 o 
   3  -8   3      224.05      213.77      7.14 o 
   4  -8   3       54.99       53.98      4.32 o 
   5  -8   3      142.79      136.57      6.66 o 
   6  -8   3       41.41       48.29      9.11 o 
   7  -8   3       47.35       56.48      5.89 o 
  -6  -7   3      174.76      167.35     12.09 o 
  -5  -7   3     1165.44     1191.68     20.39 o 
  -4  -7   3       50.11       49.42      4.12 o 
  -3  -7   3      484.86      490.88      8.16 o 
  -2  -7   3     1228.17     1237.54     13.89 o 
  -1  -7   3        6.44        8.51      1.61 o 
   0  -7   3      315.37      273.69      5.28 o 
   1  -7   3      167.39      132.31      3.65 o 
   2  -7   3       92.09      126.64      4.02 o 
   3  -7   3      945.50      911.84     15.04 o 
   4  -7   3       99.28      101.71      7.96 o 
   5  -7   3       44.31       40.15      4.22 o 
   6  -7   3       18.57       19.85      3.85 o 
   7  -7   3      116.90      119.68     11.39 o 
  -7  -6   3       54.33       61.29      8.68 o 
  -6  -6   3        1.82        4.75      2.84 o 
  -5  -6   3       12.46        5.27      3.03 o 
  -4  -6   3      641.73      647.52     12.80 o 
  -3  -6   3      738.70      729.69     21.11 o 
  -2  -6   3      238.98      251.77      5.10 o 
  -1  -6   3      267.07      211.69      4.41 o 
   0  -6   3       10.88        4.97      1.31 o 
   1  -6   3      916.31      858.98      9.98 o 
   2  -6   3     3970.36     3982.06     32.73 o 
   3  -6   3       20.24       24.99      1.92 o 
   4  -6   3     1455.04     1422.18     20.59 o 
   5  -6   3      419.67      417.94     10.71 o 
   6  -6   3        0.37       -0.14      3.56 o 
   7  -6   3      377.03      336.74     17.06 o 
  -7  -5   3       30.30       35.68      4.84 o 
  -6  -5   3      523.05      517.24     27.28 o 
  -5  -5   3      143.46      151.45      6.42 o 
  -4  -5   3      187.55      189.01      4.87 o 
  -3  -5   3      103.82       98.74      3.34 o 
  -2  -5   3      287.08      273.52      5.03 o 
  -1  -5   3        4.45        8.95      1.15 o 
   0  -5   3      647.84      795.82      8.95 o 
   1  -5   3       95.79       96.31      2.84 o 
   2  -5   3     6463.14     6601.37     50.49 o 
   3  -5   3       10.33        8.76      1.40 o 
   4  -5   3       11.05       16.47      1.88 o 
   5  -5   3        2.20        3.01      2.28 o 
   6  -5   3      188.25      176.38     11.53 o 
   7  -5   3       88.52       88.54      9.70 o 
  -7  -4   3        4.76        5.24      4.19 o 
  -6  -4   3       23.94       32.15      3.97 o 
  -5  -4   3       74.45       81.02      4.86 o 
  -4  -4   3      731.66      711.71      9.75 o 
  -3  -4   3       50.57       61.93      3.17 o 
  -2  -4   3     1451.65     1469.67     14.10 o 
  -1  -4   3      594.55      596.22      7.01 o 
   0  -4   3     3666.42     3657.17     28.81 o 
   1  -4   3    13546.00    13532.72     97.30 o 
   2  -4   3       67.92       60.62      2.32 o 
   3  -4   3     2425.90     2320.20     21.05 o 
   4  -4   3      180.67      145.93      5.53 o 
   5  -4   3      312.30      335.41      9.00 o 
   6  -4   3      266.49      273.52     13.88 o 
   7  -4   3       10.97        8.24      5.06 o 
  -7  -3   3      306.71      318.02     10.42 o 
  -6  -3   3        4.63        4.25      2.47 o 
  -5  -3   3      391.52      429.57      7.73 o 
  -4  -3   3      652.33      652.96      9.03 o 
  -3  -3   3      788.44      799.28      9.48 o 
  -2  -3   3     1988.04     1972.75     25.92 o 
  -1  -3   3       20.55       26.26      1.26 o 
   0  -3   3      597.40      621.45      6.74 o 
   1  -3   3     1096.37     1238.10     31.68 o 
   2  -3   3     2490.19     2720.87     22.80 o 
   3  -3   3     1177.92     1240.27     13.06 o 
   4  -3   3      135.08      139.39      4.52 o 
   5  -3   3      255.33      237.54      5.85 o 
   6  -3   3       12.62       16.22      5.18 o 
   7  -3   3       52.28       63.36      8.68 o 
  -8  -2   3       40.59       42.05      5.04 o 
  -7  -2   3        0.89        5.06      2.95 o 
  -6  -2   3        9.29       13.99      3.00 o 
  -5  -2   3      850.97      845.60     11.31 o 
  -4  -2   3        7.59       12.72      1.90 o 
  -3  -2   3     2389.65     2310.00     20.26 o 
  -2  -2   3      292.47      279.97      4.25 o 
  -1  -2   3     2367.05     2307.04     23.57 o 
   0  -2   3     6165.22     6244.66     60.81 o 
   1  -2   3     7553.91     8008.36     58.38 o 
   2  -2   3     2928.81     2782.31     23.04 o 
   3  -2   3     1503.36     1430.64     16.50 o 
   4  -2   3     1235.26     1286.66     14.20 o 
   5  -2   3      869.62      906.55     15.53 o 
   6  -2   3       23.99       22.61      3.54 o 
   7  -2   3       16.30       20.70      5.96 o 
  -8  -1   3      134.82      170.02     12.25 o 
  -7  -1   3        0.39        1.28      2.63 o 
  -6  -1   3      150.89      162.44      6.67 o 
  -5  -1   3      507.82      527.45      8.44 o 
  -4  -1   3      121.14      111.26      3.46 o 
  -3  -1   3      153.33      119.67      3.12 o 
  -2  -1   3     1513.77     1478.57     13.16 o 
  -1  -1   3      179.33      166.97      3.78 o 
   0  -1   3      711.54      744.90      9.20 o 
   1  -1   3      151.15      193.28      3.25 o 
   2  -1   3       46.29       53.50      2.18 o 
   3  -1   3      457.20      499.61      7.03 o 
   4  -1   3     1344.06     1313.01     14.24 o 
   5  -1   3       89.07       80.44      4.72 o 
   6  -1   3       13.62        9.27      3.11 o 
   7  -1   3       25.60       22.65      6.10 o 
  -8   0   3        4.65        5.57      4.85 o 
  -7   0   3       94.45       89.58      6.34 o 
  -6   0   3      264.75      256.33      6.21 o 
  -5   0   3      302.20      300.14      6.82 o 
  -4   0   3      853.02      773.76      9.65 o 
  -3   0   3       38.04       46.98      2.08 o 
  -2   0   3    16877.83    16450.67    272.02 o 
  -1   0   3    23508.62    21392.97    416.93 o 
   0   0   3      382.07      395.59      4.97 o 
   1   0   3     1113.83     1087.73     10.07 o 
   2   0   3       61.75      106.02      3.46 o 
   3   0   3     1324.36     1340.27     13.43 o 
   4   0   3     1690.29     1744.13     22.83 o 
   5   0   3       12.27       17.12      3.71 o 
   6   0   3        8.51        8.95      3.21 o 
   7   0   3        6.00        7.97      3.74 o 
  -8   1   3       12.84       15.73      5.64 o 
  -7   1   3      292.45      307.75     14.20 o 
  -6   1   3      440.39      434.66      8.64 o 
  -5   1   3        9.26       10.97      1.69 o 
  -4   1   3        5.00        4.30      1.17 o 
  -3   1   3        1.80        7.00      1.19 o 
  -2   1   3    11451.28    11634.06     91.08 o 
  -1   1   3    13174.14    12578.14    102.34 o 
   0   1   3      874.41      785.23      7.51 o 
   1   1   3      290.47      304.99      4.68 o 
   2   1   3      131.90       97.58      2.30 o 
   3   1   3     1693.40     1787.29     16.47 o 
   4   1   3        2.30        0.08      1.59 o 
   5   1   3      587.12      550.70     12.36 o 
   6   1   3       38.08       35.11      4.31 o 
   7   1   3       41.56       47.30      9.19 o 
  -8   2   3      144.91      151.47     11.49 o 
  -7   2   3      285.70      268.72     10.22 o 
  -6   2   3      253.79      243.87      5.98 o 
  -5   2   3     1461.40     1428.98     15.49 o 
  -4   2   3      818.61      887.56     10.41 o 
  -3   2   3     2741.50     2821.91     23.45 o 
  -2   2   3     7342.73     7746.90     56.81 o 
  -1   2   3        2.54        7.88      1.58 o 
   0   2   3     5470.39     5551.43     47.49 o 
   1   2   3       53.02       38.02      2.23 o 
   2   2   3     1844.40     1889.99     31.31 o 
   3   2   3      526.64      460.52      9.51 o 
   4   2   3      471.64      472.74     11.65 o 
   5   2   3      162.45      184.21      7.34 o 
   6   2   3        3.85       10.06      3.45 o 
   7   2   3       44.47       51.51      5.59 o 
  -8   3   3       86.17       92.67      9.52 o 
  -7   3   3       83.79       85.16      5.62 o 
  -6   3   3       90.62       98.03      5.41 o 
  -5   3   3       55.59       52.29      4.54 o 
  -4   3   3       16.57        7.33      1.22 o 
  -3   3   3      564.65      542.49      6.83 o 
  -2   3   3      783.83      850.29      8.77 o 
  -1   3   3     1194.45     1283.76     11.69 o 
   0   3   3        7.59        5.60      0.81 o 
   1   3   3     2206.34     2214.01     24.16 o 
   2   3   3      607.48      566.17     14.18 o 
   3   3   3      664.08      719.76     12.72 o 
   4   3   3     1052.85     1044.51     17.28 o 
   5   3   3       95.83      110.66      6.19 o 
   6   3   3       61.10       64.36      5.54 o 
   7   3   3      227.04      266.02     10.65 o 
  -8   4   3       38.54       47.99      8.01 o 
  -7   4   3      101.49      104.05     21.75 o 
  -6   4   3     1524.80     1533.30     22.60 o 
  -5   4   3      137.23      155.39      7.03 o 
  -4   4   3     2659.59     2715.74     27.14 o 
  -3   4   3     1024.68     1036.36     12.41 o 
  -2   4   3       47.66       25.15      5.84 o 
  -1   4   3     2539.43     2366.35     19.75 o 
   0   4   3      620.96      598.87      7.04 o 
   1   4   3     1594.17     1698.55     20.99 o 
   2   4   3      300.23      263.83      6.85 o 
   3   4   3      126.99      118.51      5.16 o 
   4   4   3       41.10       46.88      4.05 o 
   5   4   3      126.40      126.32      6.55 o 
   6   4   3       34.99       34.40      5.38 o 
  -8   5   3       34.84       29.90      5.93 o 
  -7   5   3        1.11        1.14      2.61 o 
  -6   5   3      111.41      130.52      6.35 o 
  -5   5   3        7.04        4.66      3.31 o 
  -4   5   3      465.87      424.27      9.36 o 
  -3   5   3        2.35        2.63      1.35 o 
  -2   5   3     1659.18     1660.26     15.12 o 
  -1   5   3      589.00      596.58      7.33 o 
   0   5   3     1322.90     1402.30     13.57 o 
   1   5   3     4262.12     4219.60     40.84 o 
   2   5   3       82.00       64.51      7.90 o 
   3   5   3     1479.20     1446.54     21.08 o 
   4   5   3       35.26       41.15      4.26 o 
   5   5   3      156.87      155.89      7.31 o 
   6   5   3      400.34      391.76     12.44 o 
  -8   6   3       35.86       36.68     11.36 o 
  -7   6   3       86.47       83.61      5.91 o 
  -6   6   3       30.99       32.34      4.03 o 
  -5   6   3     1682.77     1694.17     23.87 o 
  -4   6   3      175.15      176.09      9.64 o 
  -3   6   3      681.81      690.84     12.04 o 
  -2   6   3     1426.78     1353.79     13.30 o 
  -1   6   3      791.60      809.98      9.42 o 
   0   6   3      153.30      141.19      5.75 o 
   1   6   3      468.96      444.70      7.32 o 
   2   6   3        2.02        2.36      1.71 o 
   3   6   3      140.69      146.06      7.52 o 
   4   6   3       12.91       10.46      5.27 o 
   5   6   3      140.72      124.30     10.85 o 
   6   6   3       81.49       78.64      7.18 o 
  -8   7   3       62.11       60.75      5.96 o 
  -7   7   3        3.59        0.66      3.31 o 
  -6   7   3       11.09       10.88      3.75 o 
  -5   7   3      470.87      435.73     10.95 o 
  -4   7   3       16.89       23.63      3.11 o 
  -3   7   3      175.09      177.33      6.34 o 
  -2   7   3      406.88      457.83      6.58 o 
  -1   7   3     1036.69     1065.66     11.88 o 
   0   7   3     2829.54     2846.82     30.75 o 
   1   7   3       56.25       59.73      3.76 o 
   2   7   3      940.91      954.18     16.17 o 
   3   7   3      259.82      256.82      8.66 o 
   4   7   3      223.68      215.09      8.42 o 
   5   7   3      470.84      440.33     13.02 o 
  -8   8   3       69.40       72.47      6.52 o 
  -7   8   3       49.78       52.83      5.30 o 
  -6   8   3      340.96      355.32     15.20 o 
  -5   8   3      646.17      635.62     13.79 o 
  -4   8   3      107.41      106.20      8.17 o 
  -3   8   3        3.55        5.48      3.42 o 
  -2   8   3       11.68       15.59      2.45 o 
  -1   8   3      454.46      436.02      7.13 o 
   0   8   3      428.31      410.84      7.05 o 
   1   8   3       57.55       62.13      4.09 o 
   2   8   3      373.86      362.31     11.42 o 
   3   8   3       46.06       41.45     10.61 o 
   4   8   3      280.60      270.58      9.75 o 
   5   8   3        1.57       -2.55      2.38 o 
  -7   9   3       49.21       40.52      6.39 o 
  -6   9   3        2.06       -0.03      2.48 o 
  -5   9   3        5.30        4.91      2.63 o 
  -4   9   3      450.53      447.94     17.48 o 
  -3   9   3       12.51       15.75      3.32 o 
  -2   9   3      641.40      628.28     12.33 o 
  -1   9   3     1454.45     1489.34     16.19 o 
   0   9   3       85.72       80.35      4.07 o 
   1   9   3      976.44     1010.14     17.05 o 
   2   9   3      695.61      707.07     19.24 o 
   3   9   3      167.10      165.04      7.58 o 
   4   9   3      688.64      644.39     24.15 o 
   5   9   3        0.02       -0.33      2.97 o 
  -7  10   3        7.36        9.90      3.58 o 
  -6  10   3       42.89       55.60      6.95 o 
  -5  10   3        1.40       -3.06      2.04 o 
  -4  10   3      536.73      531.01     12.65 o 
  -3  10   3      344.71      342.87     11.63 o 
  -2  10   3      625.61      600.04     40.21 o 
  -1  10   3     2000.30     2018.04     26.36 o 
   0  10   3        7.97        6.80      2.22 o 
   1  10   3      449.84      472.04     11.47 o 
   2  10   3       48.62       48.85      4.55 o 
   3  10   3      326.75      317.00     11.88 o 
   4  10   3       26.95       34.55     10.77 o 
  -7  11   3       20.36       28.34      4.96 o 
  -6  11   3      435.32      441.42     28.44 o 
  -5  11   3      202.46      193.65     13.48 o 
  -4  11   3        4.79        4.15      2.63 o 
  -3  11   3      778.37      803.67     16.08 o 
  -2  11   3      572.41      589.35     13.09 o 
  -1  11   3      219.21      250.32      8.20 o 
   0  11   3       58.17       64.53     13.32 o 
   1  11   3        1.75        5.20      2.62 o 
   2  11   3      297.28      306.71     13.43 o 
   3  11   3      270.75      270.01     18.38 o 
   4  11   3       26.50       23.04      6.57 o 
  -6  12   3        3.04        1.97      3.19 o 
  -5  12   3       88.15       91.80      6.66 o 
  -4  12   3       71.30       76.14      5.85 o 
  -3  12   3      351.50      338.59     10.49 o 
  -2  12   3      357.99      331.60     13.00 o 
  -1  12   3        7.25        5.28      2.68 o 
   0  12   3      402.76      443.52     17.92 o 
   1  12   3       44.52       43.15      4.58 o 
   2  12   3      150.77      163.33     20.56 o 
   3  12   3        8.00        4.83      3.84 o 
  -6  13   3       75.22       86.18      7.18 o 
  -5  13   3       32.08       37.61      9.70 o 
  -4  13   3      209.53      202.22      8.98 o 
  -3  13   3      168.12      174.79      8.12 o 
  -2  13   3      278.75      284.13      9.79 o 
  -1  13   3      116.05      104.69      9.84 o 
   0  13   3      151.19      165.58     12.09 o 
   1  13   3      162.85      186.96     12.14 o 
   2  13   3      122.76      127.19      8.45 o 
  -5  14   3       35.80       35.02      5.33 o 
  -4  14   3        1.13        3.74      3.35 o 
  -3  14   3       17.92       15.09      3.89 o 
  -2  14   3       33.29       33.18      7.28 o 
  -1  14   3      171.22      171.80     12.49 o 
   0  14   3       28.24       35.39      7.31 o 
   1  14   3      166.34      169.60     12.23 o 
  -4  15   3       42.19       47.22      5.80 o 
  -3  15   3       66.98       58.71      5.99 o 
  -2  15   3      206.18      246.28     15.13 o 
  -1  15   3      151.79      152.52     12.67 o 
   0 -15   4      184.56      193.94     12.58 o 
   1 -15   4      156.89      156.02     11.91 o 
   2 -15   4       10.89       11.65      6.08 o 
   3 -15   4      273.83      290.70     16.59 o 
  -2 -14   4        9.26        9.21      4.99 o 
   0 -14   4       54.24       52.01      7.73 o 
   1 -14   4        2.47        7.45      4.80 o 
   2 -14   4       15.46       15.15      6.06 o 
   3 -14   4       23.97       22.91      4.39 o 
   4 -14   4       26.95       25.82      5.66 o 
  -3 -13   4      323.91      330.59     16.52 o 
  -2 -13   4        6.89        9.58      4.87 o 
  -1 -13   4      147.75      182.22      7.87 o 
   0 -13   4      234.75      279.30     13.92 o 
   1 -13   4       58.00       56.15      5.01 o 
   2 -13   4      617.13      634.27     14.97 o 
   3 -13   4       45.25       39.30      4.84 o 
   4 -13   4      192.59      171.75      8.54 o 
   5 -13   4       73.59       81.20      6.82 o 
  -4 -12   4        7.95       -0.53      4.53 o 
  -3 -12   4       68.72       71.92      8.75 o 
  -2 -12   4       50.14       61.48      7.40 o 
  -1 -12   4        4.04        3.91      4.65 o 
   0 -12   4       76.22       69.59     14.75 o 
   1 -12   4       92.56       78.58      5.38 o 
   2 -12   4        9.03        7.95      3.38 o 
   3 -12   4      144.48      170.00      7.72 o 
   4 -12   4       41.05       33.84      5.27 o 
   5 -12   4       13.75       14.29      4.01 o 
  -4 -11   4      404.52      387.17     17.87 o 
  -3 -11   4      171.22      170.16     11.70 o 
  -2 -11   4      751.64      740.62     14.82 o 
  -1 -11   4      559.43      563.45     12.45 o 
   0 -11   4       62.77       51.11      3.35 o 
   1 -11   4     2251.82     2246.77     29.36 o 
   2 -11   4       11.95       12.14      2.98 o 
   3 -11   4      537.93      565.05     20.79 o 
   4 -11   4      280.27      300.86     10.31 o 
   5 -11   4       84.80       87.34      6.52 o 
   6 -11   4      109.62      117.19     10.13 o 
  -5 -10   4       20.34       28.38      6.85 o 
  -4 -10   4       53.55       67.28      8.26 o 
  -3 -10   4       63.29       65.70      7.84 o 
  -2 -10   4       69.85       73.38      7.24 o 
  -1 -10   4      246.60      238.11      6.06 o 
   0 -10   4      407.59      433.08      8.19 o 
   1 -10   4       17.22       16.38      2.16 o 
   2 -10   4        6.26        8.34      2.47 o 
   3 -10   4      470.80      446.09     11.36 o 
   4 -10   4      207.17      213.14      8.43 o 
   5 -10   4      398.82      360.65     11.36 o 
   6 -10   4       58.09       66.22      6.16 o 
  -6  -9   4       94.81       80.95      9.98 o 
  -5  -9   4      470.23      542.26     21.37 o 
  -4  -9   4       50.22       53.14      7.54 o 
  -3  -9   4      616.38      630.62     12.88 o 
  -2  -9   4      786.50      770.13     15.74 o 
  -1  -9   4      438.85      445.88     10.48 o 
   0  -9   4     2374.24     2377.59     30.35 o 
   1  -9   4      132.17      147.65      4.49 o 
   2  -9   4       13.37       11.88      5.31 o 
   3  -9   4       50.72       40.91      6.59 o 
   4  -9   4      158.26      166.73      7.26 o 
   5  -9   4      159.10      178.15     19.20 o 
   6  -9   4        3.92        0.14      3.02 o 
  -6  -8   4      202.02      199.21     13.60 o 
  -5  -8   4      264.29      276.42     14.62 o 
  -4  -8   4      267.13      283.34     13.74 o 
  -3  -8   4        6.41        6.65      1.88 o 
  -2  -8   4       87.97      100.12      3.73 o 
  -1  -8   4     1105.30     1135.77     13.37 o 
   0  -8   4       86.75       82.45      3.59 o 
   1  -8   4     2187.05     2165.28     20.97 o 
   2  -8   4       53.47       56.86      2.93 o 
   3  -8   4        1.44        3.10      2.18 o 
   4  -8   4      603.77      610.07     13.27 o 
   5  -8   4       29.93       27.24      3.93 o 
   6  -8   4      154.27      158.30      7.88 o 
   7  -8   4      251.49      242.22     15.36 o 
  -6  -7   4      293.77      328.80     16.73 o 
  -5  -7   4       34.71       32.00      6.50 o 
  -4  -7   4       38.92       47.03      3.96 o 
  -3  -7   4      434.63      441.89      7.79 o 
  -2  -7   4      285.50      267.21      5.61 o 
  -1  -7   4     1452.68     1392.76     14.79 o 
   0  -7   4      103.16       87.67      3.20 o 
   1  -7   4      969.21      956.45     11.42 o 
   2  -7   4     1684.02     1733.53     17.64 o 
   3  -7   4       22.55       24.63      2.96 o 
   4  -7   4        1.95        2.75      2.27 o 
   5  -7   4       30.37       36.61      6.66 o 
   6  -7   4      110.59      110.12      6.67 o 
   7  -7   4       50.90       54.17      8.91 o 
  -7  -6   4       13.01       16.73      6.50 o 
  -6  -6   4        0.66       -2.32      3.60 o 
  -5  -6   4      190.56      192.31      7.45 o 
  -4  -6   4        1.48        3.68      2.79 o 
  -3  -6   4      115.63      131.45      4.38 o 
  -2  -6   4      437.56      415.74      6.75 o 
  -1  -6   4       26.76       33.85      2.31 o 
   0  -6   4     4058.52     4100.02     33.44 o 
   1  -6   4     3216.60     3376.29     28.54 o 
   2  -6   4       95.69       92.88      5.90 o 
   3  -6   4     2558.90     2536.68     23.61 o 
   4  -6   4      204.96      197.09      6.97 o 
   5  -6   4      211.23      228.77     17.57 o 
   6  -6   4      347.92      347.34     10.77 o 
   7  -6   4        0.04        8.63      5.55 o 
  -7  -5   4      110.02      128.55     10.84 o 
  -6  -5   4       75.48       71.11      8.29 o 
  -5  -5   4      332.30      343.11      9.43 o 
  -4  -5   4      477.74      509.69      8.35 o 
  -3  -5   4     1915.78     1915.33     26.91 o 
  -2  -5   4     1612.14     1641.08     27.58 o 
  -1  -5   4      336.21      354.96      6.62 o 
   0  -5   4      201.37      198.56      4.94 o 
   1  -5   4      423.34      425.54      6.35 o 
   2  -5   4     4938.13     5105.03     40.57 o 
   3  -5   4       10.01       12.57      2.36 o 
   4  -5   4        3.33        5.47      2.76 o 
   5  -5   4        6.52        6.94      2.58 o 
   6  -5   4       18.41       17.71      5.55 o 
   7  -5   4       19.35       17.92      6.43 o 
  -7  -4   4        0.66        3.67      4.50 o 
  -6  -4   4      120.38      109.81      9.63 o 
  -5  -4   4       11.79       11.30      1.98 o 
  -4  -4   4      116.51      115.17      3.78 o 
  -3  -4   4     1733.89     1776.47     24.74 o 
  -2  -4   4        7.23       17.92      3.11 o 
  -1  -4   4     1197.24     1132.14     11.11 o 
   0  -4   4     2026.97     2055.31     21.39 o 
   1  -4   4      460.79      478.31      6.53 o 
   2  -4   4     5891.69     5954.42     46.06 o 
   3  -4   4      101.10       98.97      3.37 o 
   4  -4   4      452.91      464.32      7.91 o 
   5  -4   4      749.12      795.50     11.67 o 
   6  -4   4       23.48       25.32      5.94 o 
   7  -4   4      136.58      136.71     11.72 o 
  -8  -3   4       61.65       64.24      8.40 o 
  -7  -3   4       40.35       46.54     10.13 o 
  -6  -3   4      323.20      347.34      9.88 o 
  -5  -3   4      604.96      598.57      9.43 o 
  -4  -3   4     1135.03     1114.40     12.89 o 
  -3  -3   4      274.13      230.35      6.60 o 
  -2  -3   4     1663.98     1681.66     15.23 o 
  -1  -3   4      667.76      627.63     13.60 o 
   0  -3   4      193.38      210.16      3.53 o 
   1  -3   4     2363.38     2569.59     21.51 o 
   2  -3   4     1740.10     1933.84     17.71 o 
   3  -3   4       74.33       58.65      2.67 o 
   4  -3   4       12.44       12.86      2.29 o 
   5  -3   4       31.80       31.10      3.42 o 
   6  -3   4      367.19      359.20     16.11 o 
   7  -3   4       83.21       71.69      9.17 o 
  -8  -2   4        1.28       -3.18      2.82 o 
  -7  -2   4       37.09       43.75      4.59 o 
  -6  -2   4       84.67       85.73      6.87 o 
  -5  -2   4      438.02      472.71      8.10 o 
  -4  -2   4      628.62      626.83      8.74 o 
  -3  -2   4      191.13      233.50      5.06 o 
  -2  -2   4      328.84      296.61      4.36 o 
  -1  -2   4      216.63      214.74      4.90 o 
   0  -2   4       20.73       33.56      2.43 o 
   1  -2   4     2094.67     1931.20     16.79 o 
   2  -2   4     1435.94     1429.65     13.93 o 
   3  -2   4     1853.60     1735.61     16.98 o 
   4  -2   4     2357.12     2427.07     22.99 o 
   5  -2   4        4.64        4.43      2.37 o 
   6  -2   4      290.38      315.64     27.84 o 
   7  -2   4       39.57       36.99      7.15 o 
  -8  -1   4       29.28       28.89      6.75 o 
  -7  -1   4       95.02      102.49      6.73 o 
  -6  -1   4       41.96       44.27      3.11 o 
  -5  -1   4      439.58      433.49      7.64 o 
  -4  -1   4      880.45      888.32     10.77 o 
  -3  -1   4      171.11      211.73      4.18 o 
  -2  -1   4      345.04      301.10      4.35 o 
  -1  -1   4       23.83       27.80      1.93 o 
   0  -1   4      565.47      558.38      9.68 o 
   1  -1   4       30.37       40.51      1.72 o 
   2  -1   4       10.03        3.13      0.92 o 
   3  -1   4     2459.07     2545.15     22.64 o 
   4  -1   4      364.75      370.26     10.65 o 
   5  -1   4      145.25      132.35      6.17 o 
   6  -1   4        0.95        2.20      2.56 o 
   7  -1   4      300.01      287.75     15.62 o 
  -8   0   4      190.90      201.39     12.86 o 
  -7   0   4        0.90        0.07      2.32 o 
  -6   0   4      872.56      855.76     17.30 o 
  -5   0   4      623.83      628.20     12.73 o 
  -4   0   4        9.69       11.38      1.60 o 
  -3   0   4     1649.70     1696.74     86.87 o 
  -2   0   4     2325.19     2436.93     20.12 o 
  -1   0   4      911.57      822.49     10.09 o 
   0   0   4     3121.49     3172.94     28.79 o 
   1   0   4      143.77      189.05      4.94 o 
   2   0   4     1636.45     1692.62     15.57 o 
   3   0   4     1894.77     1892.43     21.31 o 
   4   0   4     1053.24     1066.59     16.87 o 
   5   0   4      705.11      763.52     14.99 o 
   6   0   4        9.92        1.96      2.69 o 
   7   0   4      245.25      248.33     10.06 o 
  -8   1   4      148.91      169.04     11.86 o 
  -7   1   4       31.01       28.17      4.07 o 
  -6   1   4       90.98       97.87      4.11 o 
  -5   1   4      173.79      183.47      4.77 o 
  -4   1   4     1084.84     1256.23     13.49 o 
  -3   1   4     3532.96     3661.74     42.28 o 
  -2   1   4     6521.51     6712.91     49.93 o 
  -1   1   4     2132.39     2266.17     18.50 o 
   0   1   4      116.69      118.61      2.98 o 
   1   1   4      116.14       82.14      2.77 o 
   2   1   4      426.22      395.25      5.64 o 
   3   1   4      507.95      539.43     10.45 o 
   4   1   4     2048.37     1942.95     25.62 o 
   5   1   4      102.39       97.71      9.04 o 
   6   1   4      223.00      224.30     15.93 o 
   7   1   4      222.40      222.72      9.67 o 
  -8   2   4        5.34        5.57      4.85 o 
  -7   2   4      416.04      403.61     12.06 o 
  -6   2   4      559.68      576.98     12.20 o 
  -5   2   4      568.93      586.06      8.82 o 
  -4   2   4      213.25      189.91      4.35 o 
  -3   2   4      626.07      632.83      8.40 o 
  -2   2   4     3466.54     3319.56     26.53 o 
  -1   2   4     4515.45     4385.63     33.53 o 
   0   2   4      207.76      193.69      3.40 o 
   1   2   4      527.44      502.62      6.06 o 
   2   2   4       23.33        6.80      1.80 o 
   3   2   4       72.66       83.07      4.29 o 
   4   2   4      722.55      717.62     27.22 o 
   5   2   4       21.22       15.02      3.26 o 
   6   2   4       88.60       95.62      6.47 o 
   7   2   4      124.11      132.91      7.89 o 
  -8   3   4       11.50       13.53      5.78 o 
  -7   3   4       92.22      101.31      5.93 o 
  -6   3   4       14.43       12.94      3.77 o 
  -5   3   4        2.41        3.66      1.96 o 
  -4   3   4      129.17      117.20      3.85 o 
  -3   3   4      337.70      335.69      5.39 o 
  -2   3   4      838.25      921.31     11.80 o 
  -1   3   4      382.93      399.13      5.46 o 
   0   3   4      911.96      855.91      9.02 o 
   1   3   4     4861.34     4840.22     37.36 o 
   2   3   4      447.32      437.59      9.03 o 
   3   3   4      368.64      337.93      8.61 o 
   4   3   4       21.70       16.66      3.13 o 
   5   3   4      647.57      705.83     40.03 o 
   6   3   4      166.64      184.00     17.45 o 
  -8   4   4        9.55       10.66      3.59 o 
  -7   4   4      237.97      225.24      8.54 o 
  -6   4   4      243.97      235.33      7.91 o 
  -5   4   4     1812.48     1860.97     24.49 o 
  -4   4   4      159.76      156.33      3.82 o 
  -3   4   4      292.08      274.12     18.46 o 
  -2   4   4     8117.17     8288.30     61.52 o 
  -1   4   4      593.79      617.81     10.78 o 
   0   4   4     2394.06     2445.72     20.81 o 
   1   4   4     4441.51     4948.04     56.26 o 
   2   4   4       14.04        3.95      1.58 o 
   3   4   4       67.16       73.63      4.47 o 
   4   4   4       91.53       98.47      5.68 o 
   5   4   4       29.02       33.34      4.27 o 
   6   4   4       35.56       43.94      5.30 o 
  -8   5   4        3.33        9.50      3.42 o 
  -7   5   4       29.63       19.47      3.67 o 
  -6   5   4      102.06      109.68      5.88 o 
  -5   5   4      178.45      180.82      6.71 o 
  -4   5   4      194.96      206.05      6.52 o 
  -3   5   4      113.81      108.31      2.97 o 
  -2   5   4        1.69        1.68      0.86 o 
  -1   5   4     2252.57     2288.92     20.14 o 
   0   5   4     2967.90     3113.62     34.40 o 
   1   5   4        0.36        7.89      2.46 o 
   2   5   4     2170.67     2170.19     37.22 o 
   3   5   4       68.61       74.01      4.78 o 
   4   5   4      429.89      450.13     11.82 o 
   5   5   4      720.38      693.41     15.91 o 
   6   5   4       28.22       24.35      4.41 o 
  -8   6   4       42.11       50.96      5.42 o 
  -7   6   4      184.33      188.65      8.17 o 
  -6   6   4     1184.45     1168.36     19.82 o 
  -5   6   4      206.76      205.33      7.38 o 
  -4   6   4      849.19      815.71     14.26 o 
  -3   6   4      231.15      211.53      7.24 o 
  -2   6   4      170.35      178.38      3.95 o 
  -1   6   4     1653.47     1608.08     15.72 o 
   0   6   4      402.86      406.83      6.41 o 
   1   6   4       37.36       40.17      3.19 o 
   2   6   4     1089.90     1083.43     47.93 o 
   3   6   4       30.85       27.67      3.54 o 
   4   6   4        5.99        5.02      2.55 o 
   5   6   4      234.08      205.24      8.90 o 
   6   6   4        0.55       -3.20      2.70 o 
  -8   7   4        8.47        6.38      3.44 o 
  -7   7   4       10.05        7.09      3.92 o 
  -6   7   4       23.63       24.20      3.81 o 
  -5   7   4      203.58      201.19      7.48 o 
  -4   7   4      508.65      456.14     15.20 o 
  -3   7   4      869.67      920.42     15.08 o 
  -2   7   4      492.27      484.50      7.20 o 
  -1   7   4     1273.10     1342.64     14.26 o 
   0   7   4      230.53      250.32      5.19 o 
   1   7   4     1337.40     1349.65     42.18 o 
   2   7   4      200.56      192.89      7.05 o 
   3   7   4      921.26      940.01     17.52 o 
   4   7   4      334.42      328.93     10.75 o 
   5   7   4        0.85        1.11      2.81 o 
  -8   8   4       13.85       15.77      4.39 o 
  -7   8   4       58.06       74.93      5.97 o 
  -6   8   4       68.57       64.10      5.19 o 
  -5   8   4      613.01      612.99     13.66 o 
  -4   8   4      768.68      771.10     17.38 o 
  -3   8   4      177.64      163.88      6.17 o 
  -2   8   4      567.40      530.27     10.80 o 
  -1   8   4      465.60      479.98      9.54 o 
   0   8   4     1153.17     1208.67     14.28 o 
   1   8   4      237.61      235.54      7.59 o 
   2   8   4      269.06      252.70      8.47 o 
   3   8   4      317.40      293.35      9.71 o 
   4   8   4       25.35       33.92      4.70 o 
   5   8   4       17.12       32.98     13.10 o 
  -7   9   4       36.33       49.35      5.48 o 
  -6   9   4       74.14       67.06      7.09 o 
  -5   9   4      144.30      124.39      6.42 o 
  -4   9   4       20.65       20.91      3.36 o 
  -3   9   4      475.10      463.29     10.95 o 
  -2   9   4        7.52        9.59      2.35 o 
  -1   9   4      512.77      525.01      9.07 o 
   0   9   4     1232.39     1290.76     25.93 o 
   1   9   4      103.65      110.58      5.58 o 
   2   9   4      230.00      234.40      8.55 o 
   3   9   4      667.47      679.72     17.10 o 
   4   9   4       64.53       54.16     10.70 o 
  -7  10   4      171.20      175.91     23.61 o 
  -6  10   4      237.73      237.06      9.59 o 
  -5  10   4      198.64      216.53      8.67 o 
  -4  10   4        0.38        1.57      2.35 o 
  -3  10   4      763.57      739.44     22.92 o 
  -2  10   4      142.41      149.22      7.99 o 
  -1  10   4       11.32       10.82      2.60 o 
   0  10   4      265.39      254.11      8.20 o 
   1  10   4       84.03       85.73      9.29 o 
   2  10   4      129.50      127.43      6.80 o 
   3  10   4       39.07       31.52      4.55 o 
   4  10   4       95.63      102.30      7.27 o 
  -7  11   4       65.16       68.43      6.54 o 
  -6  11   4      180.56      167.31     16.31 o 
  -5  11   4      197.49      184.71      8.22 o 
  -4  11   4      313.91      300.06     17.72 o 
  -3  11   4      148.38      159.59      7.15 o 
  -2  11   4      642.29      647.03     18.79 o 
  -1  11   4      112.68      114.58      5.92 o 
   0  11   4      222.91      214.39      8.00 o 
   1  11   4      917.13      895.15     36.63 o 
   2  11   4      200.55      221.25      9.03 o 
   3  11   4        0.89        2.61      3.01 o 
  -6  12   4       29.74       35.36     16.86 o 
  -5  12   4       10.80       11.53      3.88 o 
  -4  12   4      206.19      203.36      8.65 o 
  -3  12   4      449.70      450.55     12.29 o 
  -2  12   4        9.30        7.49      3.05 o 
  -1  12   4       67.21       58.76      7.57 o 
   0  12   4        4.69        1.53      4.25 o 
   1  12   4      154.32      154.59      7.52 o 
   2  12   4        0.19       -3.47      2.31 o 
  -6  13   4       65.81       74.32      6.81 o 
  -5  13   4      246.99      244.25     10.17 o 
  -4  13   4        0.60        1.00      2.99 o 
  -3  13   4       70.26       64.75      5.62 o 
  -2  13   4      173.95      187.44      8.17 o 
  -1  13   4        8.86       14.37      5.78 o 
   0  13   4      188.62      178.86     12.37 o 
   1  13   4      193.15      220.63     13.60 o 
   2  13   4       17.07       10.68      4.55 o 
  -5  14   4       45.60       36.67      7.98 o 
  -4  14   4        2.06       -1.17      3.26 o 
  -3  14   4       29.44       32.06      4.75 o 
  -2  14   4      135.46      131.10     11.65 o 
  -1  14   4       17.64       18.15      6.17 o 
   0  14   4       33.81       31.52      7.24 o 
   1  14   4        0.24        0.51      4.41 o 
  -3  15   4      131.26      130.61      7.99 o 
  -2  15   4       80.69       73.08      9.79 o 
  -1  15   4      482.03      476.84     21.40 o 
   0 -15   5       65.73       59.36      8.59 o 
   1 -15   5       59.98       59.20      9.00 o 
   2 -15   5       37.76       43.86      8.38 o 
  -2 -14   5        0.61       -1.42      3.92 o 
  -1 -14   5       24.89       42.38      6.87 o 
   0 -14   5        0.19        0.44      4.01 o 
   1 -14   5        1.25       -2.53      4.43 o 
   2 -14   5       33.74       16.43      6.17 o 
   3 -14   5       64.55       87.00     10.00 o 
  -3 -13   5       18.60       26.02      6.87 o 
  -2 -13   5      223.07      244.51     13.88 o 
  -1 -13   5       62.10       68.60     10.99 o 
   0 -13   5      225.14      230.03     12.79 o 
   1 -13   5      428.50      441.91     18.24 o 
   2 -13   5        6.84        0.93      4.08 o 
   3 -13   5      293.23      275.27     10.20 o 
   4 -13   5       23.62       32.63      5.91 o 
  -4 -12   5        8.58       13.79      5.85 o 
  -3 -12   5      112.20      134.12     11.19 o 
  -2 -12   5      205.31      198.83      8.12 o 
  -1 -12   5       18.57       12.81      3.20 o 
   0 -12   5        8.39        6.59      4.18 o 
   1 -12   5        9.20        4.90      4.13 o 
   2 -12   5      195.17      205.93     16.18 o 
   3 -12   5      119.30      112.02      9.38 o 
   4 -12   5      131.67      137.18      8.37 o 
   5 -12   5      181.32      184.78      9.03 o 
  -4 -11   5       50.59       46.18      7.96 o 
  -3 -11   5      906.65      856.72     25.50 o 
  -2 -11   5       52.34       55.85      4.79 o 
  -1 -11   5      301.26      318.48     16.41 o 
   0 -11   5      796.63      771.08     14.99 o 
   1 -11   5        0.77        1.63      2.23 o 
   2 -11   5      375.62      361.71     12.32 o 
   3 -11   5       83.34       80.12      6.32 o 
   4 -11   5       30.62       34.57      6.16 o 
   5 -11   5      253.03      248.26     10.02 o 
  -5 -10   5        3.19       -0.14      4.66 o 
  -4 -10   5       23.72       28.87      6.68 o 
  -3 -10   5       42.19       35.14      4.12 o 
  -2 -10   5       79.89       92.01      5.45 o 
  -1 -10   5      164.58      167.92      6.80 o 
   0 -10   5       34.84       38.81      3.65 o 
   1 -10   5      115.69      138.42      4.71 o 
   2 -10   5       77.32       65.98      4.67 o 
   3 -10   5      122.39      123.25      6.40 o 
   4 -10   5      754.30      731.04     15.78 o 
   5 -10   5       11.34        9.58      3.54 o 
   6 -10   5       85.33       87.58      9.70 o 
  -6  -9   5      136.22      115.87     11.53 o 
  -5  -9   5       11.87        8.31      5.31 o 
  -4  -9   5      142.96      168.72     11.21 o 
  -3  -9   5      116.23       99.75      5.64 o 
  -2  -9   5     1177.02     1219.05     19.23 o 
  -1  -9   5     1462.72     1465.20     21.32 o 
   0  -9   5       24.13       28.32      2.45 o 
   1  -9   5      772.88      757.98     10.87 o 
   2  -9   5       53.06       58.70      4.25 o 
   3  -9   5       90.85      107.14      6.51 o 
   4  -9   5     1115.18     1140.46     20.20 o 
   5  -9   5        2.97        4.10      3.04 o 
   6  -9   5      116.72      112.88      7.32 o 
  -6  -8   5       56.52       56.37      9.10 o 
  -5  -8   5      109.84      102.44      9.75 o 
  -4  -8   5      718.09      705.09     22.16 o 
  -3  -8   5        4.96        4.18      2.22 o 
  -2  -8   5      352.02      350.31      9.13 o 
  -1  -8   5        4.68        8.55      2.01 o 
   0  -8   5     1851.12     1847.28     18.83 o 
   1  -8   5      387.30      409.24      7.30 o 
   2  -8   5       84.44       89.16      5.07 o 
   3  -8   5     2845.02     2812.69     55.13 o 
   4  -8   5        3.27        6.83      2.74 o 
   5  -8   5      576.93      580.04     13.94 o 
   6  -8   5      104.03       95.28     10.52 o 
  -6  -7   5       46.02       48.43      7.96 o 
  -5  -7   5      258.28      282.55     14.37 o 
  -4  -7   5       76.52       70.36      4.65 o 
  -3  -7   5      104.61       94.46      5.51 o 
  -2  -7   5      775.93      839.83     41.32 o 
  -1  -7   5       27.89       22.20      1.90 o 
   0  -7   5      371.40      322.27      6.75 o 
   1  -7   5       36.52       51.71      6.97 o 
   2  -7   5      873.23      878.76     11.40 o 
   3  -7   5      856.97      876.86     40.91 o 
   4  -7   5      201.76      182.24      8.35 o 
   5  -7   5        6.21       14.38      3.79 o 
   6  -7   5        1.63        5.80      4.60 o 
  -7  -6   5       15.62       14.13      6.22 o 
  -6  -6   5       47.09       37.53      7.01 o 
  -5  -6   5        9.88       10.91      4.76 o 
  -4  -6   5        1.35        0.44      1.81 o 
  -3  -6   5      479.47      469.37     10.23 o 
  -2  -6   5       40.34       42.09      2.29 o 
  -1  -6   5     2260.71     2252.49     20.57 o 
   0  -6   5     1115.62     1124.06     12.36 o 
   1  -6   5     2570.68     2513.84     22.80 o 
   2  -6   5     4109.80     4173.43     35.07 o 
   3  -6   5      377.78      394.92      7.23 o 
   4  -6   5     1037.84     1051.38     17.56 o 
   5  -6   5       82.62       91.33      5.69 o 
   6  -6   5      321.18      343.84     16.38 o 
   7  -6   5      266.50      259.90     15.64 o 
  -7  -5   5       98.72      108.47     10.35 o 
  -6  -5   5      638.18      645.37     21.86 o 
  -5  -5   5       24.36       30.06      3.46 o 
  -4  -5   5     1193.78     1180.43     18.05 o 
  -3  -5   5      301.27      315.40      6.93 o 
  -2  -5   5       36.63       26.08      1.72 o 
  -1  -5   5      438.53      403.68      5.83 o 
   0  -5   5        1.54        2.22      0.91 o 
   1  -5   5       47.64       46.64      3.25 o 
   2  -5   5      482.22      567.96      8.24 o 
   3  -5   5      100.90       90.54      3.95 o 
   4  -5   5       28.38       26.89      4.54 o 
   5  -5   5        1.34        2.30      2.30 o 
   6  -5   5      153.52      148.88     11.28 o 
   7  -5   5       28.89       27.80      7.24 o 
  -7  -4   5       34.69       31.24      6.59 o 
  -6  -4   5       14.19       19.40      5.43 o 
  -5  -4   5       13.08       12.94      6.12 o 
  -4  -4   5     1091.32     1092.59     13.03 o 
  -3  -4   5        1.37        2.20      1.10 o 
  -2  -4   5        7.96        5.80      1.10 o 
  -1  -4   5      753.79      804.41     14.52 o 
   0  -4   5      781.58      771.63      8.71 o 
   1  -4   5     5249.55     5281.46     41.32 o 
   2  -4   5      307.23      294.18      5.52 o 
   3  -4   5     1575.26     1515.70     16.10 o 
   4  -4   5      736.36      728.03     10.64 o 
   5  -4   5      324.88      355.53      9.63 o 
   6  -4   5      293.54      307.38     15.13 o 
   7  -4   5        1.82        1.69      4.94 o 
  -7  -3   5      338.49      337.23     15.46 o 
  -6  -3   5        5.96        5.96      4.04 o 
  -5  -3   5     1160.54     1183.37     14.47 o 
  -4  -3   5      272.11      291.70      5.84 o 
  -3  -3   5     1231.47     1166.66     12.46 o 
  -2  -3   5       14.38       37.75      1.60 o 
  -1  -3   5      101.76       99.25      3.77 o 
   0  -3   5      707.95      724.00      8.02 o 
   1  -3   5      107.14      129.15      3.28 o 
   2  -3   5       44.98       80.58      2.89 o 
   3  -3   5        3.45        3.02      1.31 o 
   4  -3   5       40.47       42.03      2.77 o 
   5  -3   5      236.61      247.75      8.13 o 
   6  -3   5       22.76       14.67      5.22 o 
   7  -3   5       76.53       81.50      9.70 o 
  -8  -2   5       17.82       23.56      6.20 o 
  -7  -2   5       47.29       46.99      6.99 o 
  -6  -2   5      337.06      320.61      9.66 o 
  -5  -2   5      741.59      779.61     10.99 o 
  -4  -2   5        6.34        8.09      1.69 o 
  -3  -2   5      351.12      293.71      5.09 o 
  -2  -2   5       21.53       12.31      1.78 o 
  -1  -2   5      860.79      720.72     10.78 o 
   0  -2   5     2476.11     2378.34     19.83 o 
   1  -2   5       24.91       23.68      1.56 o 
   2  -2   5      826.66      717.23      9.00 o 
   3  -2   5      696.21      679.92      9.30 o 
   4  -2   5      517.20      526.21     11.13 o 
   5  -2   5      144.47      156.12      7.53 o 
   6  -2   5        7.75        5.55      3.05 o 
   7  -2   5      158.25      146.42     12.04 o 
  -7  -1   5       47.83       51.62      4.65 o 
  -6  -1   5      923.47      937.80     13.10 o 
  -5  -1   5      873.36      886.41     15.97 o 
  -4  -1   5      721.08      720.09      9.53 o 
  -3  -1   5     1489.81     1393.71     13.81 o 
  -2  -1   5       30.68       30.60      2.61 o 
  -1  -1   5      116.43       93.86      3.47 o 
   0  -1   5       57.84       62.85      1.97 o 
   1  -1   5     1010.79      912.06     11.96 o 
   2  -1   5      129.70      116.44      4.19 o 
   3  -1   5      361.01      375.27      8.45 o 
   4  -1   5     1543.83     1575.66     22.19 o 
   5  -1   5        1.75       -1.61      2.09 o 
   6  -1   5      303.58      307.37     28.19 o 
   7  -1   5       38.93       35.34      7.52 o 
  -8   0   5        2.81        3.13      4.60 o 
  -7   0   5      237.44      216.57      6.50 o 
  -6   0   5      139.60      139.00      4.83 o 
  -5   0   5      600.01      623.38      9.41 o 
  -4   0   5     1538.02     1490.54     15.46 o 
  -3   0   5      251.68      284.91      5.02 o 
  -2   0   5     6172.13     6217.00     66.78 o 
  -1   0   5      649.61      606.51      6.76 o 
   0   0   5       34.29       36.95      1.66 o 
   1   0   5      183.93      166.95      3.53 o 
   2   0   5       85.30       66.09      3.24 o 
   3   0   5     1731.63     1817.92     23.21 o 
   4   0   5     2046.04     2046.52     26.81 o 
   5   0   5      228.35      231.20      8.31 o 
   6   0   5       60.66       73.89      5.69 o 
   7   0   5       33.60       37.40      6.83 o 
  -8   1   5        9.53       13.09      5.48 o 
  -7   1   5       39.46       55.96     12.31 o 
  -6   1   5       94.00      103.63      4.24 o 
  -5   1   5        5.34        6.66      1.61 o 
  -4   1   5       32.77       44.93      2.39 o 
  -3   1   5      510.65      508.09     10.07 o 
  -2   1   5      453.27      493.60      6.39 o 
  -1   1   5     1738.78     1739.73     15.34 o 
   0   1   5      128.58      113.57      2.77 o 
   1   1   5      161.84      144.36      3.23 o 
   2   1   5        2.37        5.16      1.05 o 
   3   1   5      820.07      747.01     13.13 o 
   4   1   5      356.55      347.80     21.54 o 
   5   1   5      269.27      284.22      9.27 o 
   6   1   5        6.80        4.47      3.84 o 
  -8   2   5      140.98      161.50     11.63 o 
  -7   2   5       83.58       92.31      8.87 o 
  -6   2   5      807.33      841.14     15.29 o 
  -5   2   5      447.57      453.57      7.74 o 
  -4   2   5     1141.65     1136.94     12.78 o 
  -3   2   5    12383.24    12420.33    104.66 o 
  -2   2   5     3429.85     3550.02     28.64 o 
  -1   2   5     2148.76     2131.32     25.45 o 
   0   2   5      905.74      822.49      8.99 o 
   1   2   5       27.80       22.17      1.92 o 
   2   2   5     1045.86     1011.52     15.09 o 
   3   2   5      921.25      926.42     15.37 o 
   4   2   5      111.45      119.37      5.88 o 
   5   2   5      212.47      201.89      8.11 o 
   6   2   5       47.95       58.69      5.60 o 
  -8   3   5      110.30      102.48     12.31 o 
  -7   3   5       55.90       71.34      5.25 o 
  -6   3   5        2.59        4.36      2.31 o 
  -5   3   5        3.95        1.96      1.34 o 
  -4   3   5       69.64       78.52      3.08 o 
  -3   3   5      168.05      177.80      4.26 o 
  -2   3   5      178.46      199.85      4.08 o 
  -1   3   5     2576.14     2747.15     28.65 o 
   0   3   5     1533.91     1536.03     14.47 o 
   1   3   5      149.52      114.29      2.86 o 
   2   3   5      539.99      460.30      9.71 o 
   3   3   5        5.90        7.61      2.24 o 
   4   3   5      660.37      670.88     14.02 o 
   5   3   5      230.12      220.67     12.60 o 
   6   3   5      117.80      134.15     13.76 o 
  -8   4   5       98.55       97.08      6.51 o 
  -7   4   5      322.48      327.94     10.21 o 
  -6   4   5      850.85      862.83     17.12 o 
  -5   4   5       16.37       13.90      2.55 o 
  -4   4   5     1062.78     1032.69     11.95 o 
  -3   4   5      251.83      231.70      4.67 o 
  -2   4   5     1748.65     1884.65     20.78 o 
  -1   4   5     1767.65     1559.89     14.97 o 
   0   4   5      888.44      961.40     10.52 o 
   1   4   5      177.72      161.00      5.40 o 
   2   4   5      443.21      405.62      9.33 o 
   3   4   5       26.18       27.05      3.37 o 
   4   4   5      194.04      193.94      7.83 o 
   5   4   5      232.61      221.14      8.91 o 
   6   4   5      157.98      148.38     15.71 o 
  -8   5   5        6.01        0.95      3.09 o 
  -7   5   5      212.98      202.47     14.32 o 
  -6   5   5       15.18       17.34      3.25 o 
  -5   5   5      185.96      207.69     13.14 o 
  -4   5   5      319.74      295.90      7.92 o 
  -3   5   5       49.39       46.49      2.64 o 
  -2   5   5       26.78       30.04      2.27 o 
  -1   5   5        1.27        2.04      1.01 o 
   0   5   5     1017.12      996.99     11.14 o 
   1   5   5     1451.66     1396.41     19.20 o 
   2   5   5      596.23      535.93     16.13 o 
   3   5   5      683.51      684.08     15.13 o 
   4   5   5      356.29      341.86     10.44 o 
   5   5   5       46.15       46.40      5.20 o 
   6   5   5      174.65      201.87     14.12 o 
  -8   6   5      212.73      195.62      8.99 o 
  -7   6   5      257.96      248.12      9.23 o 
  -6   6   5       14.50       14.46      3.14 o 
  -5   6   5      745.44      764.29     14.69 o 
  -4   6   5      177.54      174.90      6.38 o 
  -3   6   5      126.69      117.90      3.43 o 
  -2   6   5      466.41      370.67      6.22 o 
  -1   6   5     1237.75     1291.64     13.78 o 
   0   6   5      311.54      316.35      5.76 o 
   1   6   5     1097.59     1121.37     17.20 o 
   2   6   5        8.66        6.30      2.89 o 
   3   6   5       73.60       73.44      7.01 o 
   4   6   5       20.55       21.44      3.88 o 
   5   6   5       99.60       87.72      6.59 o 
  -8   7   5       23.01       22.89      4.40 o 
  -7   7   5       15.88       23.80      9.93 o 
  -6   7   5        1.37       -0.99      2.24 o 
  -5   7   5      284.79      295.08     10.36 o 
  -4   7   5      102.44       99.50     10.08 o 
  -3   7   5      899.91      915.38     15.29 o 
  -2   7   5        2.93        9.36      1.52 o 
  -1   7   5     1116.89     1101.28     12.79 o 
   0   7   5     2657.89     2566.39     23.67 o 
   1   7   5      502.78      500.61     11.11 o 
   2   7   5      684.54      729.69     14.67 o 
   3   7   5        3.10        2.10      2.30 o 
   4   7   5      506.00      448.56     12.91 o 
   5   7   5      225.12      217.24      9.63 o 
  -8   8   5      114.75      105.41      7.29 o 
  -7   8   5       11.95        6.36      3.35 o 
  -6   8   5      210.46      222.61     19.02 o 
  -5   8   5      845.58      869.15     16.80 o 
  -4   8   5       60.86       65.13      4.60 o 
  -3   8   5      423.64      408.60      9.93 o 
  -2   8   5      307.78      317.74      8.38 o 
  -1   8   5      649.49      645.96      9.44 o 
   0   8   5      572.63      584.52     27.04 o 
   1   8   5        8.31        4.98      2.25 o 
   2   8   5      329.32      334.58      9.98 o 
   3   8   5       47.32       37.80     10.42 o 
   4   8   5      163.64      151.06      7.90 o 
  -7   9   5       13.51       12.89      3.77 o 
  -6   9   5      465.66      428.10     12.49 o 
  -5   9   5        4.77        4.90      2.72 o 
  -4   9   5      377.79      400.79     10.78 o 
  -3   9   5       35.96       29.87      3.56 o 
  -2   9   5     1484.00     1444.33     21.04 o 
  -1   9   5      246.60      250.64      5.94 o 
   0   9   5      873.41      888.78     24.65 o 
   1   9   5      349.50      370.08     13.84 o 
   2   9   5        3.10        4.82      2.65 o 
   3   9   5      212.74      210.18      8.86 o 
   4   9   5       78.82       93.30      6.92 o 
  -7  10   5      515.16      532.35     31.83 o 
  -6  10   5       94.10       92.39      6.59 o 
  -5  10   5        1.13       -1.50      2.32 o 
  -4  10   5      547.26      557.97     13.40 o 
  -3  10   5        0.61        0.19      2.27 o 
  -2  10   5       81.64       85.09      5.18 o 
  -1  10   5      130.02      123.75      5.79 o 
   0  10   5      167.16      158.42      6.80 o 
   1  10   5      647.84      626.24     14.15 o 
   2  10   5        0.08       -2.42      2.21 o 
   3  10   5       77.72       72.51      6.20 o 
  -7  11   5       40.15       37.80      5.48 o 
  -6  11   5      158.90      187.14     10.62 o 
  -5  11   5      229.36      251.01      9.69 o 
  -4  11   5       12.04       11.15      3.41 o 
  -3  11   5     1034.21     1032.69     18.79 o 
  -2  11   5      282.56      296.09     16.25 o 
  -1  11   5      507.93      496.73     18.54 o 
   0  11   5      439.90      442.69     11.61 o 
   1  11   5       61.75       63.97      5.31 o 
   2  11   5      176.49      187.63     17.99 o 
   3  11   5      168.02      173.77      8.90 o 
  -6  12   5        9.12        5.42      3.60 o 
  -5  12   5       83.51       85.66      6.50 o 
  -4  12   5       70.18       79.97      6.06 o 
  -3  12   5      478.56      469.12     13.09 o 
  -2  12   5       80.94       77.00      5.51 o 
  -1  12   5       74.35       73.36      8.47 o 
   0  12   5      214.24      190.93     12.35 o 
   1  12   5       23.28       26.53      4.29 o 
   2  12   5       80.41       85.01      6.64 o 
  -5  13   5        0.98       -1.96      4.06 o 
  -4  13   5      402.15      377.24     12.15 o 
  -3  13   5      255.93      250.49      9.63 o 
  -2  13   5      271.14      262.22     14.69 o 
  -1  13   5      531.90      555.07     21.47 o 
   0  13   5        1.69        3.04      4.55 o 
   1  13   5      135.93      133.72     11.51 o 
  -4  14   5       70.35       56.45      6.37 o 
  -3  14   5       30.42       23.87      4.45 o 
  -2  14   5       83.30       87.45      9.93 o 
  -1  14   5       50.55       35.72      7.68 o 
  -1 -14   6       10.65       10.40      5.08 o 
   0 -14   6       39.69       48.97      7.66 o 
   1 -14   6       15.02       12.90      5.64 o 
   2 -14   6      182.08      207.10     14.04 o 
   3 -14   6       12.55       13.72      6.01 o 
  -3 -13   6      185.72      176.45     12.79 o 
  -2 -13   6       26.30       26.46      4.40 o 
  -1 -13   6      116.35      113.45      6.93 o 
   0 -13   6      196.86      234.05     13.39 o 
   1 -13   6       71.09       63.84      8.31 o 
   2 -13   6      492.98      548.44     21.14 o 
   3 -13   6        1.80        1.95      4.36 o 
   4 -13   6       97.91       83.08      9.77 o 
  -4 -12   6       55.53       62.22      9.19 o 
  -3 -12   6      165.91      154.93     11.51 o 
  -2 -12   6      105.05      117.32      6.82 o 
  -1 -12   6       21.87       16.84      4.12 o 
   0 -12   6       70.72       61.34      7.45 o 
   1 -12   6      281.76      299.77     14.88 o 
   2 -12   6       22.01       25.95      6.29 o 
   3 -12   6       66.18       63.43      8.22 o 
   4 -12   6        1.81        1.32      4.73 o 
   5 -12   6        6.26        7.36      3.88 o 
  -4 -11   6      149.60      173.71     12.62 o 
  -3 -11   6       88.93       91.27      9.26 o 
  -2 -11   6      403.88      403.09     11.25 o 
  -1 -11   6       21.57       23.98      3.82 o 
   0 -11   6       10.50        5.44      2.55 o 
   1 -11   6      343.02      342.12     15.22 o 
   2 -11   6        0.69       -1.60      3.18 o 
   3 -11   6       23.96       30.84      8.54 o 
   4 -11   6      379.56      364.91     11.50 o 
   5 -11   6       27.30       20.78      4.40 o 
  -5 -10   6       58.82       64.40      9.35 o 
  -4 -10   6        1.43        5.22      4.57 o 
  -3 -10   6      195.49      181.36      7.69 o 
  -2 -10   6       37.59       43.52      4.33 o 
  -1 -10   6      266.72      269.81      8.76 o 
   0 -10   6       57.72       58.48      4.47 o 
   1 -10   6       22.00       17.70      3.01 o 
   2 -10   6      341.85      333.21      9.49 o 
   3 -10   6      270.62      290.95      9.41 o 
   4 -10   6        0.10        4.15      3.03 o 
   5 -10   6      195.77      230.80     21.00 o 
  -5  -9   6      229.61      253.98     14.78 o 
  -4  -9   6      123.03      122.79     10.28 o 
  -3  -9   6      118.62      124.13      6.30 o 
  -2  -9   6      559.41      559.55     12.60 o 
  -1  -9   6      816.68      791.15     14.90 o 
   0  -9   6      959.63      956.53     16.44 o 
   1  -9   6      581.21      577.24     12.22 o 
   2  -9   6      277.44      253.93      9.93 o 
   3  -9   6     1485.48     1505.87     22.89 o 
   4  -9   6       32.34       29.53      3.99 o 
   5  -9   6      177.75      182.12     10.27 o 
   6  -9   6        0.10        1.20      3.36 o 
  -6  -8   6       14.85       16.55      6.54 o 
  -5  -8   6       11.93       10.42      4.94 o 
  -4  -8   6      134.80      134.85      7.25 o 
  -3  -8   6       12.23       10.26      2.78 o 
  -2  -8   6      121.73      133.45      5.91 o 
  -1  -8   6      868.16      859.74     33.06 o 
   0  -8   6        5.07        2.26      1.84 o 
   1  -8   6       28.10       30.70      2.45 o 
   2  -8   6       68.72       76.91      4.03 o 
   3  -8   6      337.51      322.12      9.22 o 
   4  -8   6      462.77      464.87     11.87 o 
   5  -8   6       17.09       16.28      3.80 o 
   6  -8   6      113.04      119.33     10.77 o 
  -6  -7   6      320.61      320.17     16.59 o 
  -5  -7   6      192.58      198.61     12.39 o 
  -4  -7   6      279.76      294.10      9.94 o 
  -3  -7   6      321.88      324.13     12.69 o 
  -2  -7   6      701.86      666.78     22.15 o 
  -1  -7   6     1132.76     1116.15     17.32 o 
   0  -7   6       90.95       95.75      3.36 o 
   1  -7   6        7.72        8.40      2.87 o 
   2  -7   6      404.24      394.52      7.36 o 
   3  -7   6      232.41      221.74      5.75 o 
   4  -7   6        1.51        1.72      2.29 o 
   5  -7   6        3.27        3.43      2.78 o 
   6  -7   6      254.43      224.07     13.90 o 
  -7  -6   6      149.74      158.44     13.00 o 
  -6  -6   6        0.18        1.04      4.27 o 
  -5  -6   6      165.33      159.63      6.90 o 
  -4  -6   6      313.45      321.00      9.60 o 
  -3  -6   6       69.76       71.35      4.42 o 
  -2  -6   6      186.13      189.41     10.84 o 
  -1  -6   6      310.27      329.32      8.24 o 
   0  -6   6     2694.21     2682.02     23.96 o 
   1  -6   6      873.98      879.21     11.03 o 
   2  -6   6      596.30      645.11      9.46 o 
   3  -6   6      755.77      723.90     10.55 o 
   4  -6   6       37.88       41.83      7.43 o 
   5  -6   6      318.09      343.88     11.94 o 
   6  -6   6      492.18      498.82     20.10 o 
  -7  -5   6      129.49      146.16     11.77 o 
  -6  -5   6      153.60      175.61     11.67 o 
  -5  -5   6      324.06      339.42      9.56 o 
  -4  -5   6      236.34      237.51      7.62 o 
  -3  -5   6       29.56       25.70      2.91 o 
  -2  -5   6       70.22      106.50      4.71 o 
  -1  -5   6       17.59       22.28      2.56 o 
   0  -5   6      537.70      537.43      9.49 o 
   1  -5   6       11.58        9.78      1.49 o 
   2  -5   6       59.96       66.26      2.97 o 
   3  -5   6       30.57       31.63      2.47 o 
   4  -5   6        0.43        0.30      1.56 o 
   5  -5   6      170.82      176.07     11.14 o 
   6  -5   6       18.13       18.19      6.13 o 
  -7  -4   6        0.16       -0.65      4.01 o 
  -6  -4   6      180.91      166.23     10.84 o 
  -5  -4   6       19.43       12.65      2.96 o 
  -4  -4   6      227.32      230.71      7.27 o 
  -3  -4   6      122.46      139.25      5.35 o 
  -2  -4   6      694.82      750.40     12.69 o 
  -1  -4   6     1473.19     1453.17     30.33 o 
   0  -4   6     3183.81     3283.85     34.04 o 
   1  -4   6      133.14      118.68      3.44 o 
   2  -4   6     1581.07     1490.44     15.69 o 
   3  -4   6        3.83        3.88      1.42 o 
   4  -4   6      799.43      809.34     13.59 o 
   5  -4   6      808.84      815.09     15.79 o 
   6  -4   6        2.48       -1.53      4.04 o 
  -7  -3   6       16.56       26.48      6.27 o 
  -6  -3   6      517.32      528.47     12.30 o 
  -5  -3   6       59.33       68.79      4.53 o 
  -4  -3   6      706.94      689.28     12.76 o 
  -3  -3   6      310.98      298.04      6.59 o 
  -2  -3   6      348.84      381.99      8.27 o 
  -1  -3   6      255.07      230.36      6.11 o 
   0  -3   6      135.98      156.96      3.39 o 
   1  -3   6      833.64      833.84      9.85 o 
   2  -3   6       18.39       19.99      1.83 o 
   3  -3   6      332.55      329.42      6.51 o 
   4  -3   6      251.85      250.07      7.76 o 
   5  -3   6       94.39       98.76      7.61 o 
   6  -3   6       75.39       81.11      9.00 o 
  -8  -2   6        4.84        7.45      4.87 o 
  -7  -2   6       78.75       69.88      7.96 o 
  -6  -2   6       41.32       34.62      3.90 o 
  -5  -2   6      457.50      465.58     10.53 o 
  -4  -2   6      962.50      963.33     11.65 o 
  -3  -2   6       34.63       25.40      1.67 o 
  -2  -2   6     1776.78     1727.26     30.45 o 
  -1  -2   6       27.93       20.40      5.12 o 
   0  -2   6      757.08      775.28      8.64 o 
   1  -2   6     2985.59     3102.23     26.18 o 
   2  -2   6       14.57       21.16      2.11 o 
   3  -2   6     1182.68     1223.85     14.07 o 
   4  -2   6       67.05       67.76      4.55 o 
   5  -2   6       69.35       67.29      4.99 o 
   6  -2   6      313.66      357.94     11.27 o 
  -7  -1   6       69.80       85.97      5.64 o 
  -6  -1   6      215.87      233.17      7.95 o 
  -5  -1   6      522.45      488.63      8.35 o 
  -4  -1   6      552.29      542.25      8.15 o 
  -3  -1   6       39.31       62.86      3.60 o 
  -2  -1   6     2380.67     2462.10     48.02 o 
  -1  -1   6       34.34       25.76      2.20 o 
   0  -1   6     1213.10     1213.37     11.96 o 
   1  -1   6      486.10      491.23      6.93 o 
   2  -1   6       74.30       71.64      2.79 o 
   3  -1   6     1196.17     1156.49     13.39 o 
   4  -1   6      266.75      276.00      8.46 o 
   5  -1   6      177.49      179.00     17.80 o 
   6  -1   6       14.39       12.20      3.56 o 
  -7   0   6       35.93       31.81      3.95 o 
  -6   0   6      447.05      459.29      8.71 o 
  -5   0   6      784.61      818.83     11.29 o 
  -4   0   6      180.19      184.26      4.57 o 
  -3   0   6     3378.51     3456.88     28.81 o 
  -2   0   6       12.53       10.70      1.09 o 
  -1   0   6     2082.05     1990.90     45.94 o 
   0   0   6     1158.19     1146.78     13.73 o 
   1   0   6       37.01       49.61      2.23 o 
   2   0   6     1032.00     1088.98     16.16 o 
   3   0   6      913.04      896.61     17.28 o 
   4   0   6      150.63      145.51      6.33 o 
   5   0   6       39.56       24.86      3.83 o 
   6   0   6        1.44        1.16      2.96 o 
  -7   1   6       43.33       38.45      4.22 o 
  -6   1   6       17.67       13.62      2.32 o 
  -5   1   6       20.03       15.65      2.52 o 
  -4   1   6      727.83      697.59      9.49 o 
  -3   1   6     4102.48     4299.62     60.45 o 
  -2   1   6      688.37      694.51     14.69 o 
  -1   1   6     1406.25     1540.16     20.69 o 
   0   1   6       16.78       23.37      1.58 o 
   1   1   6       50.77       42.04      2.07 o 
   2   1   6      660.78      660.85     10.50 o 
   3   1   6        0.32        0.76      1.70 o 
   4   1   6      357.06      344.69      9.72 o 
   5   1   6       92.62       91.85      6.00 o 
   6   1   6       48.55       45.31      7.36 o 
  -8   2   6       11.83        5.44      5.18 o 
  -7   2   6       90.17       85.57      8.03 o 
  -6   2   6      560.23      553.81     12.08 o 
  -5   2   6      815.51      829.83     11.28 o 
  -4   2   6     6469.79     6545.86     51.43 o 
  -3   2   6     3289.55     3467.03     29.16 o 
  -2   2   6     4418.37     4319.15     34.49 o 
  -1   2   6     2818.43     2821.90     23.79 o 
   0   2   6     1243.01     1278.00     12.88 o 
   1   2   6     1566.38     1628.17     15.68 o 
   2   2   6      432.12      449.10      9.81 o 
   3   2   6       37.46       39.48      3.73 o 
   4   2   6      158.89      166.56      7.10 o 
   5   2   6        7.10        5.37      3.08 o 
   6   2   6       27.68       36.27      4.96 o 
  -8   3   6       57.69       44.01      4.99 o 
  -7   3   6       85.61       99.47      6.01 o 
  -6   3   6        5.16        4.91      3.95 o 
  -5   3   6       28.46       33.17      2.51 o 
  -4   3   6      605.09      627.36      8.99 o 
  -3   3   6      290.57      315.00      6.69 o 
  -2   3   6       53.52       60.65      2.51 o 
  -1   3   6      606.54      647.23      9.99 o 
   0   3   6      331.98      274.77      4.98 o 
   1   3   6      167.15      145.21      3.53 o 
   2   3   6        9.69       12.45      2.39 o 
   3   3   6      236.43      231.45      7.75 o 
   4   3   6       76.82       74.04      5.37 o 
   5   3   6      236.73      225.21      9.13 o 
   6   3   6      245.79      259.53     10.65 o 
  -8   4   6      162.90      162.85      8.01 o 
  -7   4   6      209.89      205.28      8.24 o 
  -6   4   6      145.53      128.53      6.19 o 
  -5   4   6     1193.71     1200.39     18.63 o 
  -4   4   6        8.86       12.87      1.74 o 
  -3   4   6     1131.02     1077.02     16.59 o 
  -2   4   6     2564.19     2350.61     25.45 o 
  -1   4   6      896.45      935.81     10.80 o 
   0   4   6     1767.31     1772.05     17.02 o 
   1   4   6      499.08      445.06      9.53 o 
   2   4   6      465.73      464.82     24.67 o 
   3   4   6      156.35      150.60      6.61 o 
   4   4   6       74.16       64.97      9.54 o 
   5   4   6      223.63      218.09      9.09 o 
  -8   5   6      115.39      116.43      7.95 o 
  -7   5   6       61.54       70.61      5.57 o 
  -6   5   6        6.84       11.96      2.87 o 
  -5   5   6       31.86       37.92      3.69 o 
  -4   5   6      261.64      274.35      7.82 o 
  -3   5   6       49.08       48.20      2.51 o 
  -2   5   6      644.81      633.41      8.69 o 
  -1   5   6     2193.92     2193.37     20.45 o 
   0   5   6      997.37     1022.04     11.78 o 
   1   5   6      392.46      405.57      9.46 o 
   2   5   6      352.52      340.65      9.26 o 
   3   5   6        3.65        0.95      3.31 o 
   4   5   6      258.02      256.13      9.44 o 
   5   5   6      372.00      370.87     12.20 o 
  -8   6   6       41.86       44.18      8.81 o 
  -7   6   6        1.16        5.70      3.00 o 
  -6   6   6      124.10      124.83      6.42 o 
  -5   6   6      364.66      385.22     10.29 o 
  -4   6   6      736.77      755.03     14.02 o 
  -3   6   6      707.63      686.88      9.46 o 
  -2   6   6      538.73      548.52      9.21 o 
  -1   6   6     2443.23     2543.41     23.40 o 
   0   6   6      363.59      372.93      6.55 o 
   1   6   6      949.69      968.88     16.21 o 
   2   6   6      301.68      316.69      9.90 o 
   3   6   6       40.53       36.79      4.22 o 
   4   6   6      217.02      223.70      9.18 o 
   5   6   6       32.76       26.74      6.87 o 
  -8   7   6        0.68        2.25      3.26 o 
  -7   7   6       43.48       40.82      5.15 o 
  -6   7   6      350.11      333.21     23.89 o 
  -5   7   6      168.45      177.26      7.24 o 
  -4   7   6       87.03       96.12      5.25 o 
  -3   7   6      297.64      285.07      8.03 o 
  -2   7   6      884.88      826.82     10.84 o 
  -1   7   6      199.20      206.74      5.04 o 
   0   7   6     2339.04     2391.36     32.55 o 
   1   7   6      414.78      379.01      9.84 o 
   2   7   6        3.17        3.25      2.37 o 
   3   7   6     1171.96     1109.03     20.39 o 
   4   7   6      294.17      280.41     10.51 o 
   5   7   6        4.95       -2.11      2.80 o 
  -8   8   6       54.54       55.46      5.95 o 
  -7   8   6      288.96      308.00     11.06 o 
  -6   8   6      547.09      525.36     13.52 o 
  -5   8   6       30.96       34.47      4.15 o 
  -4   8   6       75.04       74.69      4.97 o 
  -3   8   6       26.77       34.94      3.67 o 
  -2   8   6      243.88      250.25      7.51 o 
  -1   8   6      805.46      792.02     18.19 o 
   0   8   6      427.90      441.87     10.50 o 
   1   8   6       24.92       22.85      3.43 o 
   2   8   6        0.50        0.28      2.22 o 
   3   8   6      233.87      236.16      9.35 o 
   4   8   6       13.86       15.69      5.49 o 
  -7   9   6       64.23       52.34      5.75 o 
  -6   9   6      335.75      352.94     11.41 o 
  -5   9   6       63.77       69.46      5.56 o 
  -4   9   6      270.64      279.66      9.20 o 
  -3   9   6      796.63      788.07     45.27 o 
  -2   9   6        6.44        4.52      2.36 o 
  -1   9   6      730.72      765.59     11.23 o 
   0   9   6      105.83      103.70      5.63 o 
   1   9   6        0.20        0.96      2.96 o 
   2   9   6      579.43      591.87     23.50 o 
   3   9   6      206.71      206.18      9.10 o 
   4   9   6       67.39       48.42      5.80 o 
  -7  10   6        0.59       -0.35      3.60 o 
  -6  10   6      124.45      127.58      9.56 o 
  -5  10   6      181.86      188.49      8.18 o 
  -4  10   6        2.22       -1.50      2.40 o 
  -3  10   6      670.60      667.29     14.37 o 
  -2  10   6      254.46      258.89      8.41 o 
  -1  10   6       17.72       11.39      4.27 o 
   0  10   6      775.10      806.43     15.99 o 
   1  10   6       31.54       31.20      4.14 o 
   2  10   6      146.86      144.14      7.91 o 
   3  10   6        0.89        1.79      2.82 o 
  -6  11   6       14.28       13.62      3.95 o 
  -5  11   6        2.59       -0.40      2.78 o 
  -4  11   6      328.70      335.21     15.15 o 
  -3  11   6      361.18      362.82     10.80 o 
  -2  11   6       98.84      105.99      5.99 o 
  -1  11   6       86.80       87.35      8.73 o 
   0  11   6      109.39      109.41      6.40 o 
   1  11   6      561.96      557.04     14.08 o 
   2  11   6      210.45      197.57     12.16 o 
  -6  12   6       74.82       76.47      6.82 o 
  -5  12   6        1.76        0.71      2.94 o 
  -4  12   6      466.36      476.57     13.34 o 
  -3  12   6      267.53      262.40      9.55 o 
  -2  12   6       15.71       21.12      5.73 o 
  -1  12   6       17.05        5.99      4.34 o 
   0  12   6      117.35      114.09     10.33 o 
   1  12   6      183.97      179.17     20.41 o 
   2  12   6       65.34       82.93      7.82 o 
  -5  13   6      389.57      414.18     13.36 o 
  -4  13   6       62.65       60.68      5.86 o 
  -3  13   6      133.40      132.73     11.20 o 
  -2  13   6      421.82      430.24     19.08 o 
  -1  13   6       10.43        9.07      5.38 o 
   0  13   6      276.85      288.86     15.80 o 
   1  13   6       43.21       40.36      7.75 o 
  -4  14   6        1.44       -1.64      2.87 o 
  -3  14   6       27.13       34.60      7.61 o 
  -2  14   6       53.75       49.32      8.49 o 
  -1  14   6      125.76      117.64     11.70 o 
  -1 -14   7       62.73       52.70      7.82 o 
   0 -14   7        0.80        2.09      4.71 o 
   1 -14   7       53.76       60.64      8.80 o 
   2 -14   7        2.12        7.40      5.83 o 
  -2 -13   7      307.93      317.38     11.23 o 
  -1 -13   7       22.66       19.48      4.04 o 
   0 -13   7      165.55      171.53     12.21 o 
   1 -13   7      320.20      327.18     16.22 o 
   2 -13   7       36.56       28.03      6.94 o 
   3 -13   7      147.34      136.00     11.98 o 
  -3 -12   7      142.75      159.76     11.91 o 
  -2 -12   7       91.06       74.88      5.93 o 
  -1 -12   7       13.45        8.99      3.40 o 
   0 -12   7      157.26      157.90     11.37 o 
   1 -12   7        0.19        1.65      4.15 o 
   2 -12   7      104.92      110.17     10.44 o 
   3 -12   7       13.64       12.67      5.41 o 
   4 -12   7       35.79       22.60      6.64 o 
  -4 -11   7       50.54       49.92      8.26 o 
  -3 -11   7      364.76      353.87     23.63 o 
  -2 -11   7       50.84       49.83      5.98 o 
  -1 -11   7      508.58      502.95     12.72 o 
   0 -11   7      348.04      343.93     10.31 o 
   1 -11   7      146.98      141.68     10.28 o 
   2 -11   7      475.50      524.00     19.77 o 
   3 -11   7       50.58       58.76      7.80 o 
   4 -11   7       71.93       76.12      8.98 o 
   5 -11   7       47.21       56.77      8.73 o 
  -5 -10   7       25.49       30.36      7.50 o 
  -4 -10   7       27.42       19.91      5.89 o 
  -3 -10   7        9.79        8.70      4.91 o 
  -2 -10   7        0.56       -0.01      2.46 o 
  -1 -10   7      114.82      102.82      5.88 o 
   0 -10   7       18.06       17.24      4.07 o 
   1 -10   7      224.95      242.78      8.28 o 
   2 -10   7        7.15        8.03      4.34 o 
   3 -10   7      154.26      168.00     11.39 o 
   4 -10   7     1087.56     1040.74     19.72 o 
   5 -10   7        0.61        0.55      3.07 o 
  -5  -9   7       12.66       12.81      5.69 o 
  -4  -9   7      320.33      319.35     17.30 o 
  -3  -9   7       68.09       71.82      5.33 o 
  -2  -9   7     1508.19     1479.00     22.98 o 
  -1  -9   7      765.80      761.51     15.06 o 
   0  -9   7        1.49        1.19      2.07 o 
   1  -9   7        2.83        1.30      3.85 o 
   2  -9   7      184.88      164.33     10.42 o 
   3  -9   7      805.96      767.83     18.65 o 
   4  -9   7       90.40       91.80      8.17 o 
   5  -9   7        2.17        6.92      5.42 o 
  -6  -8   7       45.63       49.97      8.82 o 
  -5  -8   7        7.36        2.41      4.69 o 
  -4  -8   7       33.30       33.49      4.20 o 
  -3  -8   7       10.21       15.03      3.28 o 
  -2  -8   7      185.44      191.27      7.25 o 
  -1  -8   7      381.17      390.16     10.20 o 
   0  -8   7      198.92      188.46      6.94 o 
   1  -8   7      197.30      189.34      6.88 o 
   2  -8   7      901.07      936.80     12.90 o 
   3  -8   7      380.09      392.68     10.28 o 
   4  -8   7       85.15       80.26      5.59 o 
   5  -8   7      291.51      299.38     10.38 o 
   6  -8   7       42.44       53.98      8.52 o 
  -6  -7   7        0.75        1.25      4.46 o 
  -5  -7   7      481.18      518.32     31.21 o 
  -4  -7   7       71.94       75.40      5.26 o 
  -3  -7   7     1251.85     1226.75     19.86 o 
  -2  -7   7      760.53      761.39     14.50 o 
  -1  -7   7      957.64      951.81     16.26 o 
   0  -7   7      329.99      317.17      8.65 o 
   1  -7   7        6.61        4.43      2.10 o 
   2  -7   7      183.32      179.05      5.11 o 
   3  -7   7        7.04        3.49      1.79 o 
   4  -7   7       16.11       15.17      3.38 o 
   5  -7   7      128.17      132.90      7.06 o 
   6  -7   7       20.99       14.99      6.17 o 
  -7  -6   7        0.20        0.19      5.01 o 
  -6  -6   7        1.21        4.08      4.90 o 
  -5  -6   7        5.02       10.61      3.03 o 
  -4  -6   7       53.45       57.57      4.61 o 
  -3  -6   7       61.43       65.13      4.89 o 
  -2  -6   7      267.36      272.86      8.03 o 
  -1  -6   7      538.04      516.80     10.99 o 
   0  -6   7      106.05       99.06      4.79 o 
   1  -6   7      804.24      807.38     13.08 o 
   2  -6   7      431.89      449.97      7.99 o 
   3  -6   7       32.61       42.82      3.33 o 
   4  -6   7      455.43      485.70     11.69 o 
   5  -6   7      485.69      481.90     18.40 o 
   6  -6   7      108.81      110.54     10.58 o 
  -7  -5   7      184.72      184.06     13.37 o 
  -6  -5   7      350.36      422.88     17.87 o 
  -5  -5   7       16.16       18.68      3.44 o 
  -4  -5   7      828.74      836.77     27.79 o 
  -3  -5   7      150.16      144.28      5.95 o 
  -2  -5   7       90.51       74.46     16.07 o 
  -1  -5   7      583.25      565.26     11.27 o 
   0  -5   7       43.37       46.15      3.45 o 
   1  -5   7      270.99      267.89      5.54 o 
   2  -5   7       58.91       56.78      4.66 o 
   3  -5   7        6.12        4.60      1.69 o 
   4  -5   7        3.13        5.73      1.96 o 
   5  -5   7        6.76       10.68      5.01 o 
   6  -5   7       73.98       94.78      9.82 o 
  -7  -4   7       82.49       65.91      8.70 o 
  -6  -4   7       81.78       83.73      5.68 o 
  -5  -4   7      508.73      489.48     11.73 o 
  -4  -4   7      925.47      926.73     16.09 o 
  -3  -4   7      404.10      407.47      9.65 o 
  -2  -4   7      636.59      571.60     11.26 o 
  -1  -4   7     1318.19     1456.25     19.89 o 
   0  -4   7      951.55      920.90     14.67 o 
   1  -4   7     1147.82     1140.15     17.15 o 
   2  -4   7      363.15      330.24      6.49 o 
   3  -4   7      564.18      576.06      9.36 o 
   4  -4   7      360.48      362.65      7.82 o 
   5  -4   7      222.50      224.52      8.51 o 
   6  -4   7      227.93      260.57     15.04 o 
  -7  -3   7      151.30      165.86     11.74 o 
  -6  -3   7       45.15       44.57      5.09 o 
  -5  -3   7      606.17      620.01     13.08 o 
  -4  -3   7      282.16      276.19     15.05 o 
  -3  -3   7      521.89      494.46     10.46 o 
  -2  -3   7      693.71      639.20     11.64 o 
  -1  -3   7       50.28       44.86      3.14 o 
   0  -3   7      866.46      902.52     10.11 o 
   1  -3   7      375.80      386.98      6.44 o 
   2  -3   7      164.35      152.49      4.32 o 
   3  -3   7       21.39       20.56      2.43 o 
   4  -3   7      395.04      409.68     10.48 o 
   5  -3   7      118.28      120.86      6.55 o 
   6  -3   7        2.11       -1.90      3.99 o 
  -8  -2   7        0.84       -2.74      4.36 o 
  -7  -2   7       10.81        7.03      3.25 o 
  -6  -2   7      363.53      354.11     10.09 o 
  -5  -2   7      118.61      121.52      5.78 o 
  -4  -2   7      465.92      463.05     24.77 o 
  -3  -2   7     1279.06     1255.21     18.10 o 
  -2  -2   7       66.74       54.89      3.43 o 
  -1  -2   7     2651.44     2626.16     29.58 o 
   0  -2   7     6913.09     7231.28     64.22 o 
   1  -2   7        9.12       14.71      2.04 o 
   2  -2   7      899.30      891.98     11.26 o 
   3  -2   7      162.21      159.94      4.71 o 
   4  -2   7      200.65      208.52      7.67 o 
   5  -2   7      289.47      295.70      9.84 o 
   6  -2   7        0.62       -1.00      2.82 o 
  -7  -1   7       25.03       37.15      4.79 o 
  -6  -1   7       76.38       86.52      5.37 o 
  -5  -1   7      105.41      113.77      5.46 o 
  -4  -1   7       80.60       80.25      4.48 o 
  -3  -1   7      517.34      519.79     10.32 o 
  -2  -1   7       17.28       24.04      2.49 o 
  -1  -1   7      462.23      471.85     19.33 o 
   0  -1   7     2480.83     2676.95     23.10 o 
   1  -1   7      764.05      717.24     10.66 o 
   2  -1   7     1100.64     1109.99     12.89 o 
   3  -1   7       67.51       69.50      4.35 o 
   4  -1   7       99.03      110.28      7.65 o 
   5  -1   7       19.49       20.04      3.77 o 
   6  -1   7      128.82      126.78      7.55 o 
  -7   0   7      101.47      103.73     11.20 o 
  -6   0   7      197.44      185.22      7.17 o 
  -5   0   7      798.44      826.31     17.31 o 
  -4   0   7      570.68      591.71      8.70 o 
  -3   0   7       26.94       27.61      5.75 o 
  -2   0   7     4907.63     4838.48     49.29 o 
  -1   0   7      240.93      252.51      4.51 o 
   0   0   7      918.37      930.25     13.92 o 
   1   0   7     1372.84     1345.38     14.13 o 
   2   0   7       27.41       31.81      2.22 o 
   3   0   7      395.11      395.28      9.89 o 
   4   0   7       26.20       30.72      3.86 o 
   5   0   7       45.23       33.59      5.35 o 
   6   0   7       24.09       22.06      4.50 o 
  -7   1   7       93.33      108.96      8.87 o 
  -6   1   7       86.18       88.70      6.15 o 
  -5   1   7       36.25       32.38      3.37 o 
  -4   1   7     1381.47     1381.36     15.18 o 
  -3   1   7      458.31      480.96      7.22 o 
  -2   1   7       82.98       81.43      2.71 o 
  -1   1   7       14.47       26.57      2.10 o 
   0   1   7      972.63      941.62     10.85 o 
   1   1   7     1066.06     1060.83     20.17 o 
   2   1   7      807.12      797.29     13.78 o 
   3   1   7     2272.25     2274.63     29.09 o 
   4   1   7       17.50       16.11      3.27 o 
   5   1   7      391.43      372.71     14.76 o 
   6   1   7       41.82       33.40      5.02 o 
  -8   2   7      131.13      115.22      9.56 o 
  -7   2   7       94.09       75.12      7.73 o 
  -6   2   7       71.71       83.42      5.04 o 
  -5   2   7      386.07      410.45      7.70 o 
  -4   2   7       15.06       14.49      3.05 o 
  -3   2   7     1546.65     1441.78     15.05 o 
  -2   2   7     1140.03     1028.64     12.25 o 
  -1   2   7     2594.23     2756.33     23.94 o 
   0   2   7      113.80       92.14      5.05 o 
   1   2   7       12.01       14.33      1.79 o 
   2   2   7     1585.22     1570.92     21.71 o 
   3   2   7      634.62      640.06     16.79 o 
   4   2   7        5.94        4.58      2.79 o 
   5   2   7      171.79      182.84     12.59 o 
   6   2   7       74.16       72.44      6.53 o 
  -8   3   7       80.49       89.63      8.70 o 
  -7   3   7       10.33       13.67      3.47 o 
  -6   3   7      212.11      193.18      7.32 o 
  -5   3   7      499.61      529.75     13.34 o 
  -4   3   7       11.54       23.97      7.47 o 
  -3   3   7      309.50      304.14      5.87 o 
  -2   3   7        0.28        1.59      1.25 o 
  -1   3   7       13.26        9.61      1.41 o 
   0   3   7       89.37       82.01      2.95 o 
   1   3   7      197.00      209.47      6.41 o 
   2   3   7     1055.17     1018.62     16.69 o 
   3   3   7      175.98      167.08      8.46 o 
   4   3   7      743.65      701.74     15.37 o 
   5   3   7      187.33      200.25      8.84 o 
  -8   4   7       39.71       38.38      6.78 o 
  -7   4   7      304.62      326.57     10.35 o 
  -6   4   7      176.68      194.46      7.61 o 
  -5   4   7       57.72       52.88      4.09 o 
  -4   4   7     1199.31     1218.68     14.20 o 
  -3   4   7      625.17      659.46      9.30 o 
  -2   4   7      738.39      765.80     12.34 o 
  -1   4   7     3447.83     3320.55     42.73 o 
   0   4   7       37.24       49.95      2.97 o 
   1   4   7     1491.60     1482.68     38.86 o 
   2   4   7      406.01      386.16     24.99 o 
   3   4   7        4.95        3.41      2.45 o 
   4   4   7      275.04      262.29      9.48 o 
   5   4   7        2.93        2.13      3.39 o 
  -8   5   7        0.07        0.26      2.90 o 
  -7   5   7       82.20       70.01      5.59 o 
  -6   5   7       18.91       14.10      3.18 o 
  -5   5   7      198.50      178.86      9.05 o 
  -4   5   7       44.66       50.02      3.85 o 
  -3   5   7       64.57       53.23      2.98 o 
  -2   5   7     1249.84     1308.04     14.43 o 
  -1   5   7      363.00      418.07      7.10 o 
   0   5   7      606.24      573.32      8.46 o 
   1   5   7      605.67      589.86     15.02 o 
   2   5   7      853.99      833.56     15.64 o 
   3   5   7      619.79      619.10     14.18 o 
   4   5   7       54.00       50.28      6.57 o 
   5   5   7      197.56      169.27      8.74 o 
  -8   6   7      206.83      193.08      9.03 o 
  -7   6   7      386.25      352.94     11.12 o 
  -6   6   7       86.89       98.66      6.08 o 
  -5   6   7      661.35      650.36     13.75 o 
  -4   6   7      277.05      261.15     11.08 o 
  -3   6   7      145.23      153.80      4.45 o 
  -2   6   7     1658.26     1633.35     17.23 o 
  -1   6   7      643.74      623.08     11.70 o 
   0   6   7     1032.90     1037.14     16.66 o 
   1   6   7        1.00        1.82      2.06 o 
   2   6   7        1.02        1.52      2.11 o 
   3   6   7      416.39      392.40     11.42 o 
   4   6   7       31.82       24.05      4.30 o 
  -8   7   7       36.17       34.71      5.53 o 
  -7   7   7       16.27       18.88      3.89 o 
  -6   7   7      293.32      304.28     10.18 o 
  -5   7   7      181.80      206.98      7.90 o 
  -4   7   7      303.52      319.49      9.24 o 
  -3   7   7      633.30      631.64     12.68 o 
  -2   7   7        1.43        6.36      1.61 o 
  -1   7   7     1084.66     1102.89     13.53 o 
   0   7   7      178.68      169.77      8.15 o 
   1   7   7      440.02      432.27     11.01 o 
   2   7   7      652.57      631.43     18.33 o 
   3   7   7       11.17       13.18      3.54 o 
   4   7   7       51.79       71.60      6.23 o 
  -7   8   7       34.02       38.63      8.71 o 
  -6   8   7      792.02      773.43     31.34 o 
  -5   8   7        9.86        4.73      2.67 o 
  -4   8   7      146.90      161.96      6.94 o 
  -3   8   7      413.90      420.64     10.51 o 
  -2   8   7      304.65      312.68      8.60 o 
  -1   8   7       74.92       76.11      3.81 o 
   0   8   7      121.70      124.39      6.01 o 
   1   8   7      181.58      154.29      7.01 o 
   2   8   7      112.57      116.33      6.86 o 
   3   8   7        0.26       -1.55      2.63 o 
   4   8   7       28.32       28.23      5.00 o 
  -7   9   7      125.92      106.05      7.38 o 
  -6   9   7       88.51       97.89      6.69 o 
  -5   9   7      185.07      191.31      8.16 o 
  -4   9   7      301.19      316.23      9.91 o 
  -3   9   7       30.92       27.00      3.61 o 
  -2   9   7     1265.74     1268.86     19.93 o 
  -1   9   7      725.80      698.10     13.94 o 
   0   9   7        8.84        1.21      3.16 o 
   1   9   7      522.14      516.98     12.97 o 
   2   9   7       18.78       21.40      4.01 o 
   3   9   7      364.58      381.09     17.66 o 
  -7  10   7      256.25      265.44     11.06 o 
  -6  10   7        7.36       10.47      3.61 o 
  -5  10   7        2.16       -0.17      2.74 o 
  -4  10   7      233.03      210.87      8.44 o 
  -3  10   7       34.68       20.08      4.35 o 
  -2  10   7       55.29       56.61      7.74 o 
  -1  10   7      159.46      151.54     10.35 o 
   0  10   7       56.95       50.41      6.56 o 
   1  10   7      250.38      256.33      9.48 o 
   2  10   7        0.23       -2.73      2.65 o 
   3  10   7       48.78       48.48      5.79 o 
  -6  11   7       38.29       45.70      5.60 o 
  -5  11   7      197.62      217.32      9.34 o 
  -4  11   7       12.75       14.74      3.67 o 
  -3  11   7      182.20      155.43      7.46 o 
  -2  11   7       25.97       32.70      6.36 o 
  -1  11   7      297.72      285.45     14.85 o 
   0  11   7      699.81      736.46     24.32 o 
   1  11   7       78.24       79.78      6.15 o 
   2  11   7      152.58      169.29      8.89 o 
  -6  12   7       90.68       86.99     12.59 o 
  -5  12   7      174.93      176.67      8.87 o 
  -4  12   7        0.33        1.63      2.79 o 
  -3  12   7        9.39       15.34      3.66 o 
  -2  12   7      116.12      133.93     11.02 o 
  -1  12   7      188.55      189.49     12.65 o 
   0  12   7       83.22       73.68      8.91 o 
   1  12   7       15.90       18.52      5.96 o 
  -5  13   7        4.52        8.84      3.87 o 
  -4  13   7      150.56      134.57     13.09 o 
  -3  13   7       48.57       33.95      7.29 o 
  -2  13   7      112.18      116.92     11.21 o 
  -1  13   7      206.92      222.77     14.32 o 
   0  13   7       55.75       62.27      9.07 o 
  -3  14   7        7.47        0.00      4.60 o 
  -2  14   7       72.49       75.35     10.05 o 
   0 -14   8       17.47       11.86      5.96 o 
  -2 -13   8      164.39      175.34      8.74 o 
  -1 -13   8       35.76       43.44      9.18 o 
   0 -13   8      107.48       85.54      9.56 o 
   1 -13   8       47.66       52.89      8.10 o 
   2 -13   8      101.19       85.73     10.10 o 
   3 -13   8       19.79       25.88      7.54 o 
  -3 -12   8       21.33       18.22      4.46 o 
  -2 -12   8        1.91       -2.91      2.89 o 
  -1 -12   8       18.47       22.13      4.11 o 
   0 -12   8        1.25        0.79      4.01 o 
   1 -12   8      235.03      233.30     13.67 o 
   2 -12   8        0.91        3.85      4.66 o 
   3 -12   8      102.55       95.38     10.30 o 
  -4 -11   8      230.98      240.85     14.90 o 
  -3 -11   8       11.55       20.04      4.16 o 
  -2 -11   8       88.88       97.13     10.51 o 
  -1 -11   8       43.87       37.80      4.56 o 
   0 -11   8      135.20      149.52      7.31 o 
   1 -11   8      533.12      491.39     18.89 o 
   2 -11   8        4.14        6.59      4.50 o 
   3 -11   8      210.30      206.82     13.16 o 
   4 -11   8      132.62      130.50     11.58 o 
  -5 -10   8        8.72       14.30      6.47 o 
  -4 -10   8       12.63        9.18      7.62 o 
  -3 -10   8       66.95       65.89      5.60 o 
  -2 -10   8      136.28      136.26      7.03 o 
  -1 -10   8       10.54       11.21      3.23 o 
   0 -10   8      115.29      125.59      6.48 o 
   1 -10   8       36.90       41.09      5.14 o 
   2 -10   8      248.13      254.26     13.41 o 
   3 -10   8      268.40      298.19     15.22 o 
   4 -10   8      205.70      189.35     12.88 o 
  -5  -9   8      125.88      112.05     11.16 o 
  -4  -9   8      218.14      231.34     18.08 o 
  -3  -9   8      453.65      458.42     12.31 o 
  -2  -9   8      245.01      260.86      9.05 o 
  -1  -9   8      572.67      560.46     18.43 o 
   0  -9   8        3.11        4.31      2.35 o 
   1  -9   8      107.29      111.39      6.08 o 
   2  -9   8      745.51      698.19     21.79 o 
   3  -9   8       35.08       32.70      6.31 o 
   4  -9   8       63.37       56.21      7.75 o 
   5  -9   8        8.21       11.14      5.62 o 
  -6  -8   8       32.12       38.55      8.05 o 
  -5  -8   8       29.54       27.94      6.78 o 
  -4  -8   8       48.79       53.98      5.11 o 
  -3  -8   8       98.05      110.09      9.62 o 
  -2  -8   8       67.19       69.57      5.18 o 
  -1  -8   8      459.33      439.17     11.12 o 
   0  -8   8      158.68      145.97      8.11 o 
   1  -8   8      561.18      556.24     12.43 o 
   2  -8   8      665.85      677.76     14.02 o 
   3  -8   8      228.94      219.70     12.02 o 
   4  -8   8      399.07      417.20     12.54 o 
   5  -8   8        8.42        5.78      5.57 o 
  -6  -7   8        8.86       16.57      6.17 o 
  -5  -7   8       64.74       72.70      5.73 o 
  -4  -7   8      542.41      540.00     13.18 o 
  -3  -7   8      256.12      273.83      9.00 o 
  -2  -7   8      383.04      363.74     10.02 o 
  -1  -7   8      840.48      833.08     22.98 o 
   0  -7   8        7.79        7.49      2.44 o 
   1  -7   8      383.71      391.84     10.01 o 
   2  -7   8      602.01      579.94     12.46 o 
   3  -7   8       43.27       39.16      3.16 o 
   4  -7   8       28.54       27.31      4.03 o 
   5  -7   8        1.27       -3.69      4.04 o 
  -6  -6   8      148.73      172.01     12.53 o 
  -5  -6   8       71.90       75.79      5.64 o 
  -4  -6   8       52.41       52.86      4.68 o 
  -3  -6   8      123.47      110.42      5.82 o 
  -2  -6   8      128.14      125.48      8.16 o 
  -1  -6   8        5.89        9.04      2.55 o 
   0  -6   8     1823.89     1805.40     24.57 o 
   1  -6   8       79.13       77.08      4.70 o 
   2  -6   8       42.78       53.58      6.08 o 
   3  -6   8      438.76      484.26      9.10 o 
   4  -6   8       28.60       19.14      3.43 o 
   5  -6   8      540.39      499.33     18.82 o 
  -7  -5   8       33.51       40.94      7.82 o 
  -6  -5   8       98.13       83.48      5.97 o 
  -5  -5   8      451.12      441.88     11.78 o 
  -4  -5   8      252.07      234.29      8.12 o 
  -3  -5   8      403.01      381.68     10.02 o 
  -2  -5   8      672.94      633.85     12.71 o 
  -1  -5   8      164.67      163.98      6.24 o 
   0  -5   8     1021.26      998.45     16.34 o 
   1  -5   8        0.07       -1.41      1.60 o 
   2  -5   8        2.38        2.69      1.44 o 
   3  -5   8        1.71        2.18      2.62 o 
   4  -5   8      206.04      182.40      5.99 o 
   5  -5   8      215.91      209.75     12.28 o 
   6  -5   8        0.05        1.69      4.83 o 
  -7  -4   8        0.02        0.49      4.20 o 
  -6  -4   8      292.60      292.23      9.87 o 
  -5  -4   8       29.20       30.17      5.05 o 
  -4  -4   8       42.75       48.24      6.66 o 
  -3  -4   8      427.99      426.71     14.20 o 
  -2  -4   8       84.29       79.28      4.61 o 
  -1  -4   8     2558.79     2506.43     30.20 o 
   0  -4   8      730.09      695.94     12.86 o 
   1  -4   8      820.82      794.17     10.46 o 
   2  -4   8      499.36      528.02      8.73 o 
   3  -4   8        5.70        9.33      1.95 o 
   4  -4   8      581.94      583.06     13.05 o 
   5  -4   8       61.63       74.90      5.81 o 
   6  -4   8       29.23       23.44      7.06 o 
  -7  -3   8        9.30        4.76      4.97 o 
  -6  -3   8      119.57      138.68     11.09 o 
  -5  -3   8       52.17       61.07      4.75 o 
  -4  -3   8      159.76      155.09      6.43 o 
  -3  -3   8       57.45       50.25     10.51 o 
  -2  -3   8       19.51       23.77      3.79 o 
  -1  -3   8      768.41      782.14     13.57 o 
   0  -3   8      388.75      443.36     11.38 o 
   1  -3   8      676.68      664.36      9.27 o 
   2  -3   8       28.51       29.97      2.39 o 
   3  -3   8       23.02       25.09      2.51 o 
   4  -3   8      152.22      151.35      6.82 o 
   5  -3   8       52.47       48.81      4.99 o 
   6  -3   8      141.11      154.84     12.32 o 
  -7  -2   8       87.06       99.18      6.48 o 
  -6  -2   8       29.45       32.80      4.11 o 
  -5  -2   8      686.07      669.64     24.96 o 
  -4  -2   8      306.14      299.00     14.56 o 
  -3  -2   8       45.96       39.16      5.02 o 
  -2  -2   8     2420.12     2315.50     42.18 o 
  -1  -2   8      427.62      409.82      9.50 o 
   0  -2   8      217.95      179.15      4.06 o 
   1  -2   8     1725.18     1692.44     17.29 o 
   2  -2   8        8.49        7.94      1.70 o 
   3  -2   8      405.86      403.31     10.09 o 
   4  -2   8      322.86      313.54     11.71 o 
   5  -2   8       25.43       27.20      4.36 o 
   6  -2   8      158.18      162.62     13.89 o 
  -7  -1   8      220.35      257.42      9.32 o 
  -6  -1   8      183.57      177.32      7.43 o 
  -5  -1   8      284.64      261.34      8.36 o 
  -4  -1   8       11.87        9.62      2.35 o 
  -3  -1   8       29.16       33.73      3.20 o 
  -2  -1   8        4.26        8.36      2.11 o 
  -1  -1   8        8.84       11.39      2.15 o 
   0  -1   8     1266.74     1262.40     15.73 o 
   1  -1   8       53.04       44.87      2.46 o 
   2  -1   8      125.50      140.48      4.33 o 
   3  -1   8       28.96       25.93      3.39 o 
   4  -1   8      132.53      135.51      6.60 o 
   5  -1   8      220.27      219.50      8.95 o 
   6  -1   8        2.13        0.13      3.23 o 
  -8   0   8      161.03      149.71     11.42 o 
  -7   0   8       20.86       14.49      3.89 o 
  -6   0   8      289.42      304.81     16.13 o 
  -5   0   8      576.25      606.87     12.81 o 
  -4   0   8     1181.29     1160.59     17.98 o 
  -3   0   8     1707.39     1637.37     41.66 o 
  -2   0   8      143.37      131.26      5.09 o 
  -1   0   8     1673.11     1715.06     16.58 o 
   0   0   8      157.24      145.14      3.91 o 
   1   0   8       61.93       59.89      2.81 o 
   2   0   8     2091.46     2092.73     26.49 o 
   3   0   8      693.56      708.26     14.55 o 
   4   0   8       76.37       75.23     10.12 o 
   5   0   8      123.00      137.95      7.63 o 
  -8   1   8       76.73       83.55      9.14 o 
  -7   1   8       28.58       25.39      5.85 o 
  -6   1   8       34.79       22.70      4.48 o 
  -5   1   8        0.34        3.60      2.12 o 
  -4   1   8      206.02      203.34      6.77 o 
  -3   1   8      246.99      260.37      5.23 o 
  -2   1   8       20.63       26.94      1.87 o 
  -1   1   8        9.19        6.85      3.32 o 
   0   1   8       10.85       23.79      2.57 o 
   1   1   8      452.75      431.29      7.25 o 
   2   1   8     2333.86     2343.56     29.11 o 
   3   1   8       88.67       95.93      6.21 o 
   4   1   8      140.22      139.46      6.94 o 
   5   1   8       24.58       27.79      4.53 o 
  -8   2   8       21.88       21.72      6.59 o 
  -7   2   8      209.18      210.33     12.44 o 
  -6   2   8       12.95        7.19      3.95 o 
  -5   2   8      886.34      837.05     15.02 o 
  -4   2   8      898.21      911.17     11.83 o 
  -3   2   8       11.83       16.78      1.79 o 
  -2   2   8      642.44      625.97      8.65 o 
  -1   2   8      284.95      240.04      5.03 o 
   0   2   8      139.90      128.15      4.58 o 
   1   2   8     1351.14     1343.17     17.90 o 
   2   2   8     2237.88     2274.37     28.98 o 
   3   2   8       54.63       49.32      5.34 o 
   4   2   8      128.08      147.71      7.41 o 
   5   2   8        0.70       -2.63      2.87 o 
  -8   3   8        2.30        4.94      4.80 o 
  -7   3   8       43.55       51.57      7.38 o 
  -6   3   8      120.59      107.13      8.73 o 
  -5   3   8       53.54       51.57      4.26 o 
  -4   3   8      551.00      538.16      8.76 o 
  -3   3   8      117.01      102.72      3.63 o 
  -2   3   8      112.37      131.09      6.93 o 
  -1   3   8       85.12       82.88      3.16 o 
   0   3   8      596.09      579.38      8.55 o 
   1   3   8      722.80      700.05     13.01 o 
   2   3   8      332.03      345.66      9.47 o 
   3   3   8      309.41      294.94     18.77 o 
   4   3   8       70.11       66.89      6.83 o 
   5   3   8      284.62      279.38     10.73 o 
  -8   4   8      195.48      198.42     12.86 o 
  -6   4   8       84.21       84.46      5.45 o 
  -5   4   8      495.06      517.53     11.61 o 
  -4   4   8      338.58      348.73     12.33 o 
  -3   4   8      974.25     1032.36     12.74 o 
  -2   4   8     1867.53     1803.20     18.33 o 
  -1   4   8      124.63      155.06      4.30 o 
   0   4   8     1142.99     1128.94     13.22 o 
   1   4   8      160.95      168.24      6.36 o 
   2   4   8      364.29      369.57     10.13 o 
   3   4   8      596.58      599.70     13.98 o 
   4   4   8       43.05       41.06      6.80 o 
   5   4   8      284.81      314.58     11.70 o 
  -8   5   8       51.92       46.88      7.64 o 
  -7   5   8        0.02        0.86      2.82 o 
  -6   5   8       97.93      112.07      6.32 o 
  -5   5   8      384.13      364.40     11.96 o 
  -4   5   8      117.18      134.41      5.91 o 
  -3   5   8       45.77       42.35      2.72 o 
  -2   5   8      175.61      154.24      6.94 o 
  -1   5   8      505.67      475.96      7.96 o 
   0   5   8       34.52       38.27      5.45 o 
   1   5   8     1780.25     1776.44     24.83 o 
   2   5   8       48.81       46.44      4.31 o 
   3   5   8       10.68       13.40      3.53 o 
   4   5   8      257.46      259.95     10.17 o 
  -8   6   8       62.72       55.65      8.22 o 
  -7   6   8      192.41      190.67     10.27 o 
  -6   6   8      448.67      444.08     14.96 o 
  -5   6   8       59.12       75.08      6.94 o 
  -4   6   8      162.50      156.54      6.45 o 
  -3   6   8      394.82      388.15      7.42 o 
  -2   6   8       88.76       84.98      3.55 o 
  -1   6   8      695.53      677.44     10.07 o 
   0   6   8      220.72      230.65     12.22 o 
   1   6   8       32.25       40.86      4.03 o 
   2   6   8      340.30      338.83     19.87 o 
   3   6   8        7.03        8.30      3.30 o 
   4   6   8      153.56      166.71      8.48 o 
  -7   7   8       25.73       28.68      4.52 o 
  -6   7   8       70.06       79.58      5.93 o 
  -5   7   8      844.06      825.58     16.39 o 
  -4   7   8       61.39       66.56      5.08 o 
  -3   7   8      143.56      132.12      6.01 o 
  -2   7   8      751.09      720.68     10.75 o 
  -1   7   8      127.70      119.65      4.34 o 
   0   7   8      609.38      629.72     28.22 o 
   1   7   8       11.86        9.51      2.93 o 
   2   7   8      129.03      118.73      6.72 o 
   3   7   8      361.16      362.78     13.47 o 
   4   7   8       52.94       44.60      5.58 o 
  -7   8   8      212.80      205.01     12.03 o 
  -6   8   8        0.44        3.67      3.12 o 
  -5   8   8       79.47       68.49     12.30 o 
  -4   8   8      334.41      333.85      9.90 o 
  -3   8   8       51.23       35.87      3.82 o 
  -2   8   8      374.71      374.42      9.67 o 
  -1   8   8      502.17      508.43     11.70 o 
   0   8   8        6.83        5.32      2.63 o 
   1   8   8      199.69      225.53      8.68 o 
   2   8   8      102.44       94.79      7.70 o 
   3   8   8      154.40      131.99      7.96 o 
  -7   9   8       94.72       85.07      6.89 o 
  -6   9   8       48.58       66.16      5.89 o 
  -5   9   8      102.12      119.74      7.02 o 
  -4   9   8       64.94       55.47      4.85 o 
  -3   9   8      791.61      799.68     15.78 o 
  -2   9   8      116.02      106.44      5.84 o 
  -1   9   8      325.97      366.57     10.34 o 
   0   9   8      402.90      420.91     13.01 o 
   1   9   8       92.14       85.72      9.02 o 
   2   9   8      495.97      484.10     13.77 o 
   3   9   8       42.65       37.70      6.86 o 
  -6  10   8       22.92       23.25      7.12 o 
  -5  10   8      101.52       97.54      6.69 o 
  -4  10   8       33.09       40.59      4.74 o 
  -3  10   8      196.86      205.29      8.16 o 
  -2  10   8        6.79        4.90      4.11 o 
  -1  10   8       44.27       44.28      6.85 o 
   0  10   8      152.61      155.82     10.47 o 
   1  10   8       43.69       32.09      4.67 o 
   2  10   8        7.04        8.08      3.70 o 
  -6  11   8       46.69       43.77     14.10 o 
  -5  11   8       77.64       71.97      6.13 o 
  -4  11   8      710.68      693.94     22.49 o 
  -3  11   8       62.94       68.16      5.56 o 
  -2  11   8      844.10      822.82     25.76 o 
  -1  11   8      500.32      549.78     20.93 o 
   0  11   8        1.19        1.23      4.39 o 
   1  11   8      342.48      336.90     11.79 o 
  -5  12   8      127.95      143.01      9.70 o 
  -4  12   8      297.62      290.83     10.75 o 
  -3  12   8        6.35        6.68      3.42 o 
  -2  12   8      194.34      208.22     13.48 o 
  -1  12   8        1.09        2.18      4.13 o 
   0  12   8       21.44       27.43      7.10 o 
  -4  13   8        0.44       -0.51      3.01 o 
  -3  13   8      143.25      135.00     11.91 o 
  -2  13   8       92.60       98.56     10.61 o 
  -1  13   8       12.96        5.85      5.27 o 
  -1 -13   9       29.74       33.32      5.13 o 
   0 -13   9      202.39      224.88     14.06 o 
   1 -13   9      241.37      225.76     14.48 o 
  -3 -12   9       37.54       47.14      5.67 o 
  -2 -12   9       18.65       15.80      4.01 o 
  -1 -12   9        6.05        4.77      3.41 o 
   0 -12   9      195.01      188.72     12.86 o 
   1 -12   9        6.73        8.66      5.66 o 
   2 -12   9      161.89      161.52     12.18 o 
   3 -12   9        1.25        5.18      5.45 o 
  -3 -11   9       48.01       58.21      5.81 o 
  -2 -11   9        0.48       -1.34      2.82 o 
  -1 -11   9      311.94      313.22     10.76 o 
   0 -11   9      214.13      229.80     11.34 o 
   1 -11   9       53.45       41.36      7.33 o 
   2 -11   9      197.97      223.56     13.46 o 
   3 -11   9        5.03       12.81      5.92 o 
  -4 -10   9       13.79       19.06      4.29 o 
  -3 -10   9        2.04        0.75      2.89 o 
  -2 -10   9       30.40       26.70      4.21 o 
  -1 -10   9       16.42       16.63      3.81 o 
   0 -10   9       84.84       92.42      6.08 o 
   1 -10   9       95.38      105.31     10.19 o 
   2 -10   9       23.30       24.53      5.99 o 
   3 -10   9      129.37      146.21     11.49 o 
   4 -10   9       73.81       81.71      9.58 o 
  -5  -9   9      184.64      179.23     13.51 o 
  -4  -9   9      259.52      274.97     10.46 o 
  -3  -9   9        0.65        0.29      2.77 o 
  -2  -9   9      897.78      878.28     17.71 o 
  -1  -9   9       56.61       55.53      4.90 o 
   0  -9   9       52.97       60.64      5.08 o 
   1  -9   9      356.48      352.86     13.27 o 
   2  -9   9        7.18       12.39      4.83 o 
   3  -9   9      190.44      204.39     12.60 o 
   4  -9   9        6.55        3.16      4.73 o 
  -5  -8   9       44.85       41.21     11.42 o 
  -4  -8   9        0.28       -1.13      2.59 o 
  -3  -8   9       56.94       57.17      8.31 o 
  -2  -8   9      176.51      161.98      7.34 o 
  -1  -8   9        2.93        5.26      2.53 o 
   0  -8   9      187.20      176.16      7.43 o 
   1  -8   9       62.47       75.49      5.37 o 
   2  -8   9      121.58      130.91     11.56 o 
   3  -8   9      314.27      303.69     14.55 o 
   4  -8   9        1.08        0.14      3.67 o 
  -6  -7   9      134.10      150.78     12.67 o 
  -5  -7   9      337.41      326.15     10.97 o 
  -4  -7   9        7.19        6.31      3.32 o 
  -3  -7   9      695.56      654.85     15.27 o 
  -2  -7   9      854.48      864.50     16.55 o 
  -1  -7   9       29.16       28.59      4.83 o 
   0  -7   9       69.81       70.41      4.89 o 
   1  -7   9       51.46       54.34      4.52 o 
   2  -7   9       54.45       57.43      5.66 o 
   3  -7   9       62.53       69.86      5.11 o 
   4  -7   9       74.23       63.61      7.54 o 
  -6  -6   9       42.36       34.64      7.35 o 
  -5  -6   9       74.15       71.10      5.72 o 
  -4  -6   9      213.80      217.50      8.47 o 
  -3  -6   9       63.80       77.10      5.32 o 
  -2  -6   9      589.53      565.84     12.75 o 
  -1  -6   9      614.70      575.89     12.71 o 
   0  -6   9       13.85       16.11      3.08 o 
   1  -6   9       58.67       61.86      4.57 o 
   2  -6   9      159.21      173.82      6.93 o 
   3  -6   9      278.00      246.92      8.43 o 
   4  -6   9      488.18      438.92     16.50 o 
   5  -6   9       59.33       45.63      7.40 o 
  -7  -5   9       99.25       87.54     10.49 o 
  -6  -5   9      142.73      163.66      8.06 o 
  -5  -5   9       12.95       12.93      3.34 o 
  -4  -5   9      223.07      217.42      8.18 o 
  -3  -5   9       98.84       89.88     11.60 o 
  -2  -5   9       13.73       12.59      2.85 o 
  -1  -5   9     1354.15     1370.79     44.67 o 
   0  -5   9        1.09        1.75      2.02 o 
   1  -5   9       87.61       88.96      5.06 o 
   2  -5   9      347.32      337.06      9.45 o 
   3  -5   9       27.01       23.96      3.55 o 
   4  -5   9      224.44      235.17      8.53 o 
   5  -5   9        4.97        1.81      4.78 o 
  -7  -4   9       48.92       60.43      8.89 o 
  -6  -4   9       63.44       78.19     12.17 o 
  -5  -4   9       23.40       30.12      4.03 o 
  -4  -4   9        1.18        1.05      2.35 o 
  -3  -4   9      945.25      932.46     16.73 o 
  -2  -4   9     1371.79     1313.66     20.13 o 
  -1  -4   9        1.96        0.80      2.01 o 
   0  -4   9     1846.50     1861.25     25.14 o 
   1  -4   9     1145.47     1158.21     45.74 o 
   2  -4   9      313.94      299.70      8.63 o 
   3  -4   9      567.07      568.78     10.06 o 
   4  -4   9      133.43      130.52      6.73 o 
   5  -4   9       79.84       84.23      6.25 o 
  -7  -3   9      129.18      137.67      7.80 o 
  -6  -3   9       16.17       22.98      4.11 o 
  -5  -3   9        6.91        5.03      2.81 o 
  -4  -3   9        0.23        2.79      2.31 o 
  -3  -3   9      161.14      169.92      6.67 o 
  -2  -3   9      309.80      316.78     11.49 o 
  -1  -3   9      139.91      138.59     15.97 o 
   0  -3   9      591.84      601.03     12.09 o 
   1  -3   9        9.35        4.68      2.07 o 
   2  -3   9       36.79       40.86      2.87 o 
   3  -3   9      165.62      162.56      6.72 o 
   4  -3   9        1.78        3.58      2.74 o 
   5  -3   9      193.59      208.65      9.49 o 
  -7  -2   9        0.26        3.04      3.10 o 
  -6  -2   9      245.47      275.08      9.55 o 
  -5  -2   9       99.53      103.12      6.00 o 
  -4  -2   9      537.25      475.34     18.04 o 
  -3  -2   9     1188.21     1126.49     18.12 o 
  -2  -2   9       41.37       54.00      3.95 o 
  -1  -2   9     2395.41     2242.43     27.93 o 
   0  -2   9      838.58      848.23     14.59 o 
   1  -2   9     1299.67     1346.74     15.51 o 
   2  -2   9      795.15      805.11     11.45 o 
   3  -2   9       12.40       11.28      5.96 o 
   4  -2   9      109.32      104.49      6.41 o 
   5  -2   9      188.10      198.86      8.91 o 
  -7  -1   9        0.47        3.97      3.04 o 
  -6  -1   9      286.21      268.28      9.34 o 
  -5  -1   9       12.77       14.63      3.12 o 
  -4  -1   9       88.95      101.19      5.43 o 
  -3  -1   9        1.64        4.33      1.94 o 
  -2  -1   9      407.93      419.74      9.79 o 
  -1  -1   9      146.66      153.05      7.09 o 
   0  -1   9        3.03        8.18      1.46 o 
   1  -1   9      389.96      381.57      7.06 o 
   2  -1   9        8.59        7.66      2.44 o 
   3  -1   9      180.06      185.62      7.38 o 
   4  -1   9      369.68      358.83     11.71 o 
   5  -1   9        1.69        3.66      3.44 o 
  -8   0   9       13.46       10.47      6.01 o 
  -7   0   9       63.89       67.28      7.91 o 
  -6   0   9      460.18      460.01     11.95 o 
  -5   0   9      282.73      272.74      8.82 o 
  -4   0   9       73.83       76.38     12.39 o 
  -3   0   9      125.47      140.00      5.73 o 
  -2   0   9     3279.58     3280.96     37.04 o 
  -1   0   9      500.33      532.94     22.67 o 
   0   0   9      420.00      452.77      7.45 o 
   1   0   9     1739.74     1812.06     18.72 o 
   2   0   9      463.63      499.89     14.35 o 
   3   0   9      257.28      268.03      8.75 o 
   4   0   9       10.19       11.96      3.50 o 
   5   0   9        6.76        4.53      4.15 o 
  -8   1   9        5.10        1.53      4.80 o 
  -7   1   9      116.42      119.84     10.10 o 
  -6   1   9       12.93       20.14      5.34 o 
  -5   1   9       63.36       60.61      5.95 o 
  -4   1   9        4.55        4.16      2.08 o 
  -3   1   9        1.36        2.65      1.74 o 
  -2   1   9       54.13       64.56      5.79 o 
  -1   1   9      181.42      177.83      4.45 o 
   0   1   9       11.72        8.48      1.55 o 
   1   1   9      594.98      584.86      9.10 o 
   2   1   9       15.09       18.40      3.13 o 
   3   1   9       66.66       76.28      7.28 o 
   4   1   9       80.64       65.04      8.59 o 
   5   1   9      145.89      156.13      8.21 o 
  -8   2   9       85.09       79.53      9.19 o 
  -7   2   9        2.77        7.22      4.46 o 
  -6   2   9      525.90      527.27     18.50 o 
  -5   2   9     1750.22     1732.43     24.46 o 
  -4   2   9      219.44      218.54      7.25 o 
  -3   2   9     1136.26     1179.74     18.01 o 
  -2   2   9      183.65      177.54      4.57 o 
  -1   2   9      692.58      688.62      9.60 o 
   0   2   9      281.43      288.79      5.97 o 
   1   2   9        3.08        3.61      2.04 o 
   2   2   9     1199.12     1201.89     24.57 o 
   3   2   9        2.79        4.82      4.72 o 
   4   2   9       37.18       36.63      8.64 o 
   5   2   9       38.69       28.94      4.84 o 
  -8   3   9      107.76       91.18      9.91 o 
  -7   3   9        0.04        1.72      4.13 o 
  -6   3   9      493.15      488.38     18.15 o 
  -5   3   9     1365.76     1304.75     20.38 o 
  -4   3   9       58.04       67.19      4.40 o 
  -3   3   9      113.39      115.10      6.02 o 
  -2   3   9      188.21      185.12      4.84 o 
  -1   3   9      502.34      525.43      8.40 o 
   0   3   9       12.68       18.43      2.01 o 
   1   3   9      304.05      305.93      8.65 o 
   2   3   9      159.69      158.89      9.60 o 
   3   3   9      122.31      119.17      7.97 o 
   4   3   9      456.41      435.44     16.00 o 
  -8   4   9       34.54       33.58      7.01 o 
  -7   4   9      250.71      267.14     14.25 o 
  -6   4   9      275.01      275.96     13.97 o 
  -5   4   9      193.46      182.02     10.65 o 
  -4   4   9     2042.61     2086.52     29.46 o 
  -3   4   9       99.13       86.77      5.84 o 
  -2   4   9      231.33      247.94      5.75 o 
  -1   4   9      638.91      626.56      9.49 o 
   0   4   9        0.20        0.59      2.12 o 
   1   4   9      174.82      182.91      7.31 o 
   2   4   9        1.73        3.37      2.52 o 
   3   4   9       15.52       12.23      3.25 o 
   4   4   9      275.54      310.75     11.15 o 
  -8   5   9        2.39        5.27      5.18 o 
  -7   5   9       47.29       43.65      7.06 o 
  -6   5   9        3.27       16.45      5.24 o 
  -5   5   9      420.52      425.31     10.97 o 
  -4   5   9       22.76       24.89      3.23 o 
  -3   5   9      458.64      432.29      8.06 o 
  -2   5   9      707.10      683.04     10.30 o 
  -1   5   9       13.59       12.64      1.94 o 
   0   5   9      423.76      440.28     10.65 o 
   1   5   9       91.74       93.34      9.31 o 
   2   5   9       12.39       10.94      3.21 o 
   3   5   9      400.30      398.61     11.97 o 
   4   5   9       70.64       82.55      6.54 o 
  -7   6   9      143.53      174.47     12.35 o 
  -6   6   9       49.86       45.58      4.73 o 
  -5   6   9      487.17      516.26     12.62 o 
  -4   6   9       37.29       28.02      3.56 o 
  -3   6   9      352.20      398.83      7.90 o 
  -2   6   9     1100.39     1135.57     14.40 o 
  -1   6   9      198.64      200.92      5.78 o 
   0   6   9      316.85      319.83      9.25 o 
   1   6   9      111.96      124.35      6.32 o 
   2   6   9       20.34       16.98      5.96 o 
   3   6   9      183.60      208.24      9.41 o 
   4   6   9        2.35       -1.30      3.17 o 
  -7   7   9        5.42       -0.91      4.36 o 
  -6   7   9      210.76      204.55      8.75 o 
  -5   7   9        8.74        5.23      2.69 o 
  -4   7   9       64.02       61.81      4.77 o 
  -3   7   9      334.03      338.72     17.68 o 
  -2   7   9        0.66       -0.08      1.94 o 
  -1   7   9     1167.55     1192.95     19.29 o 
   0   7   9       89.32       92.65     15.92 o 
   1   7   9      191.59      190.47      7.93 o 
   2   7   9      736.27      702.03     16.11 o 
   3   7   9       41.23       54.99      5.81 o 
  -7   8   9        4.57        0.58      3.21 o 
  -6   8   9      187.87      190.87      8.70 o 
  -5   8   9        1.18        1.47      2.56 o 
  -4   8   9       31.97       36.70      4.22 o 
  -3   8   9      794.45      779.08     15.34 o 
  -2   8   9       20.62       25.01      3.49 o 
  -1   8   9      307.61      299.75      9.28 o 
   0   8   9      189.19      189.12     10.56 o 
   1   8   9      133.94      135.88      9.36 o 
   2   8   9      204.34      179.59      8.59 o 
   3   8   9        8.10        7.18      3.68 o 
  -7   9   9        6.86        2.43      3.46 o 
  -6   9   9        7.88        0.61      3.04 o 
  -5   9   9      255.78      236.01     17.87 o 
  -4   9   9      270.66      260.69      9.40 o 
  -3   9   9        0.29        5.37      3.42 o 
  -2   9   9      574.85      577.98     19.87 o 
  -1   9   9      216.33      218.10      8.28 o 
   0   9   9      247.57      263.70     12.94 o 
   1   9   9      501.03      470.74     13.29 o 
   2   9   9        6.45        9.92      4.04 o 
  -6  10   9        1.33        0.30      3.02 o 
  -5  10   9      178.90      178.04      8.62 o 
  -4  10   9      158.05      158.81      7.69 o 
  -3  10   9       60.46       61.53      5.29 o 
  -2  10   9      197.29      200.42     12.46 o 
  -1  10   9       48.38       41.61      6.94 o 
   0  10   9       86.56       85.42      6.28 o 
   1  10   9       38.88       30.70      4.73 o 
  -5  11   9      170.75      184.61      8.99 o 
  -4  11   9       24.92       26.35      9.09 o 
  -3  11   9      286.04      279.35     10.03 o 
  -2  11   9      328.01      322.47     16.34 o 
  -1  11   9       69.43       77.40      9.03 o 
   0  11   9      447.28      433.79     19.49 o 
   1  11   9       39.38       39.96      5.63 o 
  -5  12   9      281.91      279.73     11.15 o 
  -4  12   9       15.71       15.53      6.38 o 
  -3  12   9        1.20       -1.46      4.76 o 
  -2  12   9       10.64       14.11      5.92 o 
  -1  12   9       96.60       88.28     10.05 o 
  -2 -12  10        2.94        2.65      3.72 o 
  -1 -12  10       65.37       64.54      6.15 o 
   0 -12  10       15.61        9.79      5.29 o 
   1 -12  10      190.82      194.27     13.55 o 
   2 -12  10        0.28       -0.79      4.76 o 
  -3 -11  10       71.58       66.41      8.58 o 
  -2 -11  10      340.25      330.60     11.48 o 
  -1 -11  10       21.17       29.61      4.74 o 
   0 -11  10      146.01      137.85      7.66 o 
   1 -11  10       53.06       70.16      8.96 o 
   2 -11  10        3.23       -0.42      4.22 o 
   3 -11  10        2.88        0.79      5.04 o 
  -4 -10  10        0.08        2.67      3.50 o 
  -3 -10  10       16.79       14.50      4.03 o 
  -2 -10  10       16.95       12.45      3.79 o 
  -1 -10  10       78.88       75.72      6.09 o 
   0 -10  10       48.16       53.11      5.22 o 
   1 -10  10        1.48       -2.00      2.65 o 
   2 -10  10      304.17      321.03     16.29 o 
   3 -10  10       22.50       21.91      6.34 o 
  -4  -9  10      159.03      149.27      8.03 o 
  -3  -9  10      582.13      587.68     15.77 o 
  -2  -9  10      188.20      172.63      7.96 o 
  -1  -9  10      192.10      209.22     16.09 o 
   0  -9  10       12.77       17.41      4.27 o 
   1  -9  10       23.68       22.79      6.02 o 
   2  -9  10      409.00      454.12     18.50 o 
   3  -9  10       29.75       33.37      6.99 o 
   4  -9  10        8.69       10.56      5.22 o 
  -5  -8  10        7.70        5.40      3.45 o 
  -4  -8  10      142.30      134.29      7.65 o 
  -3  -8  10       33.01       34.78      4.71 o 
  -2  -8  10        1.35       -0.16      5.51 o 
  -1  -8  10       79.91       74.30      5.61 o 
   0  -8  10      142.80      132.69      9.16 o 
   1  -8  10      276.16      292.74     11.65 o 
   2  -8  10       86.27       92.47      6.05 o 
   3  -8  10       38.48       52.03      7.45 o 
   4  -8  10       66.40       63.22      8.03 o 
  -6  -7  10       35.11       44.22      5.62 o 
  -5  -7  10       95.91       95.13      9.16 o 
  -4  -7  10      562.76      550.00     14.10 o 
  -3  -7  10        6.83        2.78      2.68 o 
  -2  -7  10      324.35      315.31     10.13 o 
  -1  -7  10       81.61       87.45      5.82 o 
   0  -7  10      429.86      432.48     11.57 o 
   1  -7  10      233.82      250.40     12.42 o 
   2  -7  10      177.86      191.04      7.73 o 
   3  -7  10      199.89      177.18      7.77 o 
   4  -7  10        1.93        2.11      4.27 o 
  -6  -6  10        5.71        3.30      3.41 o 
  -5  -6  10       60.59       54.45      5.66 o 
  -4  -6  10        6.69        5.05      3.02 o 
  -3  -6  10      639.40      602.71     14.01 o 
  -2  -6  10      131.16      122.58      6.40 o 
  -1  -6  10      201.53      215.81      8.11 o 
   0  -6  10     1063.51     1081.84     18.94 o 
   1  -6  10       13.89       15.72      3.18 o 
   2  -6  10      129.54      130.34      6.59 o 
   3  -6  10      408.20      394.57     11.11 o 
  -6  -5  10        9.63        9.69      3.75 o 
  -5  -5  10       32.82       41.03      4.83 o 
  -4  -5  10       77.05       68.31      5.32 o 
  -3  -5  10      480.18      475.17     12.19 o 
  -2  -5  10      238.98      245.80     11.46 o 
  -1  -5  10        2.36        4.28      2.42 o 
   0  -5  10      617.74      585.36     13.00 o 
   1  -5  10       97.42       87.90      5.36 o 
   2  -5  10       16.98       20.13      4.37 o 
   3  -5  10      137.79      149.02      9.67 o 
   4  -5  10       27.24       32.19      6.47 o 
  -7  -4  10       17.75       21.72      4.76 o 
  -6  -4  10      211.49      222.38      9.32 o 
  -5  -4  10        0.56       -1.87      2.26 o 
  -4  -4  10      564.57      529.05     12.96 o 
  -3  -4  10      625.55      602.35     13.48 o 
  -2  -4  10      369.86      348.80      9.83 o 
  -1  -4  10     1277.33     1270.88     20.23 o 
   0  -4  10       39.95       35.30      6.38 o 
   1  -4  10     1319.89     1333.81     20.85 o 
   2  -4  10      131.20      151.19      6.61 o 
   3  -4  10        3.38        3.64      3.90 o 
   4  -4  10      254.55      272.87     13.85 o 
   5  -4  10      103.76      101.11     10.03 o 
  -7  -3  10      139.87      144.89      8.18 o 
  -6  -3  10      214.73      211.14      8.87 o 
  -5  -3  10       51.98       51.38      7.41 o 
  -4  -3  10      150.06      140.00      7.17 o 
  -3  -3  10      176.88      181.25      7.72 o 
  -2  -3  10        1.19       -2.23      2.08 o 
  -1  -3  10       58.24       55.34      4.30 o 
   0  -3  10       24.79       23.16      5.18 o 
   1  -3  10      338.38      345.19     12.83 o 
   2  -3  10       37.52       36.46      3.86 o 
   3  -3  10       15.32       17.03      5.11 o 
   4  -3  10      189.09      206.21     11.53 o 
   5  -3  10        8.43        3.56      3.44 o 
  -7  -2  10      123.03      111.28     10.72 o 
  -6  -2  10       85.60       82.07      6.14 o 
  -5  -2  10      515.34      458.35     12.89 o 
  -4  -2  10       45.21       39.94      4.09 o 
  -3  -2  10      740.73      715.51     22.04 o 
  -2  -2  10     2981.20     2874.15     34.95 o 
  -1  -2  10      428.84      435.25     11.00 o 
   0  -2  10      677.96      679.02     13.46 o 
   1  -2  10      313.50      333.13     21.27 o 
   2  -2  10      187.05      192.43      9.70 o 
   3  -2  10      248.63      251.18     13.47 o 
   4  -2  10      246.43      241.47      9.38 o 
   5  -2  10       58.89       66.71      6.17 o 
  -7  -1  10       62.86       87.06      6.45 o 
  -6  -1  10        0.23        3.15      2.84 o 
  -5  -1  10       77.43       82.71      5.65 o 
  -4  -1  10       26.82       24.43      3.52 o 
  -3  -1  10        1.36        2.62      3.27 o 
  -2  -1  10      561.50      569.59     12.18 o 
  -1  -1  10       45.40       49.41      5.99 o 
   0  -1  10       72.08       59.96      4.22 o 
   1  -1  10       38.47       34.80      3.52 o 
   2  -1  10      375.61      385.72      9.98 o 
   3  -1  10      186.80      191.37      7.88 o 
   4  -1  10       41.33       34.60      4.59 o 
   5  -1  10      114.38      116.48     12.87 o 
  -7   0  10        3.11       -1.81      4.20 o 
  -6   0  10      182.21      187.90      8.02 o 
  -5   0  10      228.50      246.74      8.65 o 
  -4   0  10       99.84       98.77      6.49 o 
  -3   0  10      195.82      175.64      6.79 o 
  -2   0  10      340.94      344.29      9.22 o 
  -1   0  10      504.29      507.80     11.22 o 
   0   0  10      776.71      795.89     18.54 o 
   1   0  10       25.97       28.27      2.51 o 
   2   0  10      848.67      867.78     49.62 o 
   3   0  10       30.01       22.04      3.90 o 
   4   0  10       21.63       28.27      4.48 o 
   5   0  10      151.12      158.33     15.40 o 
  -7   1  10        3.74        8.52      4.85 o 
  -6   1  10      132.89      140.69      6.96 o 
  -5   1  10      152.71      153.50     12.46 o 
  -4   1  10       42.00       33.06      6.47 o 
  -3   1  10      257.27      253.39      7.90 o 
  -2   1  10      185.31      169.65      6.37 o 
  -1   1  10      355.21      346.43      9.02 o 
   0   1  10       21.94       27.53      2.97 o 
   1   1  10      772.07      752.48     18.45 o 
   2   1  10      217.53      209.16      7.88 o 
   3   1  10     1377.58     1340.36     61.93 o 
   4   1  10       46.61       39.77      4.95 o 
  -7   2  10      153.83      176.14     12.16 o 
  -6   2  10      139.68      136.90     10.51 o 
  -5   2  10        5.57       11.88      3.00 o 
  -4   2  10     1354.12     1245.91     19.84 o 
  -3   2  10        0.21       -0.89      3.01 o 
  -2   2  10      274.09      289.32      9.82 o 
  -1   2  10      509.44      511.86     10.05 o 
   0   2  10      325.05      320.91      6.67 o 
   1   2  10     1586.46     1633.63     23.33 o 
   2   2  10       63.28       63.28      4.99 o 
   3   2  10      171.12      176.53     11.24 o 
   4   2  10       91.49       91.13     12.87 o 
  -7   3  10        4.40        0.12      4.73 o 
  -6   3  10        3.69        6.06      4.64 o 
  -5   3  10       26.74       34.89      6.89 o 
  -4   3  10     1062.28     1054.33     17.90 o 
  -3   3  10      176.83      178.43      9.12 o 
  -2   3  10       85.20       89.23      4.72 o 
  -1   3  10       91.32      100.00      3.92 o 
   0   3  10      784.74      800.85     14.42 o 
   1   3  10      116.32      116.35      8.88 o 
   2   3  10      541.92      514.77     17.19 o 
   3   3  10      222.44      208.15      8.73 o 
   4   3  10        1.98        1.41      4.89 o 
  -7   4  10       14.90       12.00      5.64 o 
  -6   4  10      257.92      247.41     13.27 o 
  -5   4  10      492.21      492.25     17.99 o 
  -4   4  10       16.65       20.66      3.18 o 
  -3   4  10      569.48      578.32     12.22 o 
  -2   4  10       93.88      113.03      4.21 o 
  -1   4  10        4.06        2.70      1.54 o 
   0   4  10      742.08      749.90     15.60 o 
   1   4  10       31.36       32.02      3.86 o 
   2   4  10        2.18        3.88      3.98 o 
   3   4  10      338.37      324.51     11.04 o 
   4   4  10        4.42       -0.52      3.18 o 
  -7   5  10        2.60        4.50      5.45 o 
  -6   5  10        5.67       11.84      5.18 o 
  -5   5  10       51.96       51.91      6.85 o 
  -4   5  10      204.40      194.43     10.79 o 
  -3   5  10      568.00      556.50      9.61 o 
  -2   5  10       14.07       19.61      2.37 o 
  -1   5  10      631.88      641.82     10.28 o 
   0   5  10       57.51       51.21      4.39 o 
   1   5  10      307.14      303.03      9.59 o 
   2   5  10      155.16      155.97      7.49 o 
   3   5  10       11.22       10.68      3.72 o 
  -7   6  10       66.04       66.14      8.87 o 
  -6   6  10      200.85      227.83     13.65 o 
  -5   6  10       14.91        5.43      3.99 o 
  -4   6  10      245.64      250.88     13.56 o 
  -3   6  10     1282.06     1276.80     16.11 o 
  -2   6  10       16.41       16.06      2.38 o 
  -1   6  10      296.26      260.02     18.51 o 
   0   6  10       58.65       65.72      7.81 o 
   1   6  10      146.10      163.61      7.97 o 
   2   6  10      246.16      227.99      9.30 o 
   3   6  10        3.27       -1.75      3.03 o 
  -7   7  10       23.13       25.53      6.66 o 
  -6   7  10        8.01        6.24      4.66 o 
  -5   7  10       96.54      114.29      6.96 o 
  -4   7  10      154.49      145.16     10.84 o 
  -3   7  10        0.57        0.75      2.33 o 
  -2   7  10      954.98      943.65     13.56 o 
  -1   7  10        0.50        0.64      2.17 o 
   0   7  10      553.47      553.68     29.45 o 
   1   7  10      468.17      480.38     24.12 o 
   2   7  10       10.78        9.57      7.81 o 
   3   7  10      187.72      172.63     11.56 o 
  -7   8  10       97.31      112.70     10.93 o 
  -6   8  10       36.77       35.18      8.82 o 
  -5   8  10      217.63      206.92      8.98 o 
  -4   8  10      272.57      260.99     16.85 o 
  -3   8  10       11.64       13.08      8.48 o 
  -2   8  10      416.11      418.90     10.82 o 
  -1   8  10       66.21       58.30      4.96 o 
   0   8  10       51.71       52.65      4.99 o 
   1   8  10       97.39      106.75      6.89 o 
   2   8  10        1.11        1.29      3.02 o 
  -6   9  10      171.80      191.94      9.29 o 
  -5   9  10       18.27       23.69      4.33 o 
  -4   9  10      156.41      141.53     10.37 o 
  -3   9  10      548.79      513.73     12.86 o 
  -2   9  10       19.05       10.10      4.60 o 
  -1   9  10      212.42      219.70      8.62 o 
   0   9  10      103.27      123.54     13.07 o 
   1   9  10       36.57       32.14      4.90 o 
  -6  10  10       68.85       62.07      6.33 o 
  -5  10  10       27.80       21.78      4.37 o 
  -4  10  10      104.81      102.24      7.82 o 
  -3  10  10      130.51      127.30      7.06 o 
  -2  10  10       88.91       93.11      9.45 o 
  -1  10  10       78.90       84.10      9.21 o 
   0  10  10       11.40        6.30      3.36 o 
   1  10  10       36.18       39.83      5.47 o 
  -5  11  10        9.34        3.11      5.21 o 
  -4  11  10       41.50       39.45      5.10 o 
  -3  11  10       19.79       13.74      5.87 o 
  -2  11  10      112.29      120.38     10.77 o 
  -1  11  10      135.08      139.22     11.51 o 
   0  11  10        5.59        2.07      4.36 o 
  -3  12  10       63.79       75.40      9.56 o 
  -2  12  10       68.00       62.64      9.07 o 
  -2 -11  11        1.20        8.70      3.64 o 
  -1 -11  11      190.90      186.14      9.04 o 
   0 -11  11       38.25       46.70      5.46 o 
   1 -11  11        9.57       15.64      5.80 o 
   2 -11  11       55.81       43.21      8.38 o 
  -3 -10  11        3.74       -1.22      3.14 o 
  -2 -10  11       41.92       44.38      5.33 o 
  -1 -10  11       99.83       85.44      6.58 o 
   0 -10  11        2.50       -3.75      2.50 o 
   1 -10  11      128.78      150.76      7.92 o 
   2 -10  11        1.84        6.20      5.22 o 
  -4  -9  11      113.18       82.30      6.78 o 
  -3  -9  11        0.93        1.69      4.39 o 
  -2  -9  11      233.34      229.90      9.54 o 
  -1  -9  11       52.53       52.40      5.27 o 
   0  -9  11       28.55       31.45      4.58 o 
   1  -9  11      433.67      438.77     12.72 o 
   2  -9  11        8.87        9.84      4.92 o 
   3  -9  11       47.13       45.72      7.94 o 
  -5  -8  11       27.47       30.01      5.01 o 
  -4  -8  11       29.66       22.32      4.39 o 
  -3  -8  11       38.21       37.47      6.89 o 
  -2  -8  11       15.26       13.74      3.88 o 
  -1  -8  11      338.35      367.05     11.42 o 
   0  -8  11      401.20      391.65     15.99 o 
   1  -8  11       74.39       69.78     13.67 o 
   2  -8  11      123.62      140.86      7.36 o 
   3  -8  11      141.36      153.77     11.37 o 
  -5  -7  11      182.96      197.72      9.25 o 
  -4  -7  11       25.48       27.77      4.60 o 
  -3  -7  11      740.41      726.71     16.45 o 
  -2  -7  11      274.81      282.74      9.97 o 
  -1  -7  11      221.99      214.64     15.35 o 
   0  -7  11      630.79      622.41     14.66 o 
   1  -7  11       14.48       17.55      3.75 o 
   2  -7  11      416.26      386.64     11.45 o 
   3  -7  11       34.61       27.79      7.68 o 
  -6  -6  11       14.90       23.28      4.61 o 
  -5  -6  11        1.30       -2.48      2.92 o 
  -4  -6  11       42.41       47.30      5.16 o 
  -3  -6  11      111.43      111.52      6.86 o 
  -2  -6  11      169.12      158.23     19.18 o 
  -1  -6  11      631.77      623.56     14.30 o 
   0  -6  11        2.82        6.10      2.73 o 
   1  -6  11      191.69      193.09      8.23 o 
   2  -6  11      346.94      341.40     10.59 o 
   3  -6  11      149.17      136.79      7.15 o 
  -6  -5  11       83.13       89.99      9.41 o 
  -5  -5  11       50.20       46.15      5.22 o 
  -4  -5  11      289.88      278.12      9.98 o 
  -3  -5  11       30.98       21.74      3.87 o 
  -2  -5  11      205.37      192.49      7.84 o 
  -1  -5  11      536.06      540.41     18.33 o 
   0  -5  11        5.96        7.00      5.37 o 
   1  -5  11       39.22       51.36      4.67 o 
   2  -5  11        7.29        5.91      2.89 o 
   4  -5  11       71.77       83.50      9.38 o 
  -6  -4  11        0.04       -3.29      4.07 o 
  -5  -4  11       53.47       59.17      5.43 o 
  -4  -4  11       35.55       43.49      4.71 o 
  -3  -4  11      787.85      760.72     26.05 o 
  -2  -4  11      973.24      977.42     38.93 o 
  -1  -4  11        9.66        9.92      2.99 o 
   0  -4  11     1011.71      991.79     18.01 o 
   1  -4  11        1.18        2.92      2.34 o 
   2  -4  11      469.63      433.77     15.73 o 
   3  -4  11      607.17      611.19     21.05 o 
   4  -4  11       60.72       73.03      9.10 o 
  -7  -3  11      161.06      166.90      8.91 o 
  -6  -3  11        2.93        2.10      2.95 o 
  -5  -3  11       36.67       37.93      4.62 o 
  -4  -3  11       26.50       24.53      3.96 o 
  -3  -3  11       44.69       48.89      4.58 o 
  -2  -3  11        1.45       -1.09      3.09 o 
  -1  -3  11        3.84        3.98      2.30 o 
   0  -3  11       76.46       73.49      5.06 o 
   1  -3  11       67.86       62.32      4.70 o 
   2  -3  11        2.40        1.63      2.50 o 
   3  -3  11       94.85      103.97      9.56 o 
   4  -3  11        6.50        5.78      4.99 o 
  -7  -2  11        1.39        4.51      3.71 o 
  -6  -2  11      128.55      141.42      7.71 o 
  -5  -2  11       21.63       28.25      4.21 o 
  -4  -2  11      141.43      119.54      6.54 o 
  -3  -2  11      133.20      124.99      6.31 o 
  -2  -2  11       32.74       37.43      4.00 o 
  -1  -2  11     1334.09     1303.33     38.62 o 
   0  -2  11      262.58      269.94     15.87 o 
   1  -2  11      525.07      540.85     12.49 o 
   2  -2  11      766.74      793.78     23.97 o 
   3  -2  11      122.71      105.73      9.93 o 
   4  -2  11      608.09      655.40     23.00 o 
  -7  -1  11        0.37        2.36      3.32 o 
  -6  -1  11      186.66      166.69      8.04 o 
  -5  -1  11        2.29        3.35      2.70 o 
  -4  -1  11       57.56       49.31      5.37 o 
  -3  -1  11       83.57       82.19      6.41 o 
  -2  -1  11        2.76        1.96      2.06 o 
  -1  -1  11        2.01        4.00      2.36 o 
   0  -1  11        2.71        2.10      2.20 o 
   1  -1  11       42.38       49.33      4.19 o 
   2  -1  11        4.80        3.50      3.99 o 
   3  -1  11      242.38      260.29     14.06 o 
   4  -1  11      137.06      149.57     10.50 o 
  -7   0  11       59.98       59.29      8.19 o 
  -6   0  11       19.73       21.94      4.08 o 
  -5   0  11      318.77      302.40      9.88 o 
  -4   0  11      118.19      120.52      6.44 o 
  -3   0  11      194.17      190.38      7.46 o 
  -2   0  11      809.54      858.27     16.05 o 
  -1   0  11      350.89      356.48      9.84 o 
   0   0  11      146.96      147.31     10.97 o 
   1   0  11      553.43      588.14     19.68 o 
   2   0  11       18.19       12.51      5.13 o 
   3   0  11      659.14      664.18     15.24 o 
   4   0  11       26.06       25.01      9.69 o 
  -7   1  11      124.85      132.10     11.26 o 
  -6   1  11        0.69       -0.36      2.69 o 
  -5   1  11      450.94      474.88     12.37 o 
  -4   1  11      182.83      171.23      7.34 o 
  -3   1  11      112.02      107.22      8.39 o 
  -2   1  11       41.50       36.38      3.82 o 
  -1   1  11      395.74      404.15     10.32 o 
   0   1  11      621.51      626.56     13.08 o 
   1   1  11      168.90      151.92     10.44 o 
   2   1  11      482.46      465.16     12.02 o 
   3   1  11        3.41        4.37      3.15 o 
   4   1  11       33.45       38.72      5.26 o 
  -7   2  11       20.12       16.22      5.96 o 
  -6   2  11      178.37      167.72     11.42 o 
  -5   2  11      190.00      190.26      7.91 o 
  -4   2  11       55.01       72.89      7.81 o 
  -3   2  11      428.23      458.44     11.41 o 
  -2   2  11      118.11      125.17      5.93 o 
  -1   2  11      161.30      169.72      6.73 o 
   0   2  11     1489.89     1547.86     34.11 o 
   1   2  11      885.54      848.71     19.74 o 
   2   2  11       14.67       17.40      3.60 o 
   3   2  11       19.59       27.74      4.52 o 
   4   2  11       36.42       44.58      5.51 o 
  -7   3  11      130.52       97.63     10.26 o 
  -6   3  11      127.41      119.75     10.12 o 
  -5   3  11       91.45       89.44      5.84 o 
  -4   3  11      524.83      471.98     11.78 o 
  -3   3  11       39.69       49.36      4.32 o 
  -2   3  11       65.51       66.19     13.01 o 
  -1   3  11      482.24      523.63     11.80 o 
   0   3  11      132.95      120.01      5.74 o 
   1   3  11       29.59       28.86      7.84 o 
   2   3  11       14.29       15.74      3.74 o 
   3   3  11       13.01        9.56      3.77 o 
  -7   4  11      549.38      555.54     21.91 o 
  -6   4  11      132.47      126.57     10.63 o 
  -5   4  11       12.77       21.03      5.50 o 
  -4   4  11      579.90      609.96     13.49 o 
  -3   4  11       24.64       28.29      5.51 o 
  -2   4  11       12.09       13.52      2.96 o 
  -1   4  11      684.62      655.06     10.60 o 
   0   4  11       41.35       42.42      4.13 o 
   1   4  11      190.44      200.13      8.05 o 
   2   4  11      328.71      293.27     10.31 o 
   3   4  11       65.06       61.19      5.81 o 
  -7   5  11       35.81       29.71      7.31 o 
  -6   5  11       22.00       14.81      5.85 o 
  -5   5  11       49.70       59.02      7.47 o 
  -4   5  11       94.97       99.23      8.52 o 
  -3   5  11       10.29       14.11      3.13 o 
  -2   5  11      187.09      178.08      7.06 o 
  -1   5  11       13.16       10.61      2.87 o 
   0   5  11      461.90      473.51     16.21 o 
   1   5  11      118.55      123.57      6.82 o 
   2   5  11       47.71       53.19      5.46 o 
   3   5  11      471.89      475.00     14.92 o 
  -7   6  11       54.87       61.50      8.68 o 
  -6   6  11       46.29       63.19      8.40 o 
  -5   6  11      117.14      139.69     10.68 o 
  -4   6  11       97.33       86.29      8.19 o 
  -3   6  11      195.63      215.62      7.88 o 
  -2   6  11      420.38      399.50      8.49 o 
  -1   6  11        7.28        8.69      5.09 o 
   0   6  11      330.88      316.76     10.14 o 
   1   6  11      142.04      135.66      7.25 o 
   2   6  11       30.88       25.25      4.49 o 
  -6   7  11       42.53       55.30      7.96 o 
  -5   7  11       34.83       52.80      7.89 o 
  -4   7  11      117.98      110.49      9.33 o 
  -3   7  11      413.88      378.44     10.67 o 
  -2   7  11       67.41       71.02      5.14 o 
  -1   7  11      256.47      279.50      9.38 o 
   0   7  11       75.72       87.81      6.11 o 
   1   7  11      168.80      189.30     17.15 o 
   2   7  11      179.90      199.20      9.29 o 
  -6   8  11      150.56      141.31     11.58 o 
  -5   8  11        1.45       -5.36      3.57 o 
  -4   8  11       41.47       45.29      4.91 o 
  -3   8  11      337.42      334.71     16.11 o 
  -2   8  11       22.27       21.14      5.45 o 
  -1   8  11       76.86       65.22      5.41 o 
   0   8  11        4.03       10.71      3.52 o 
   1   8  11       68.58       82.01      6.62 o 
  -6   9  11        2.69        6.41      5.43 o 
  -5   9  11       96.81      109.01      9.98 o 
  -4   9  11       42.03       50.60      5.09 o 
  -3   9  11       59.75       64.75      5.36 o 
  -2   9  11      196.84      223.46     12.83 o 
  -1   9  11        8.20        8.08      4.90 o 
   0   9  11      388.41      375.60     23.14 o 
  -5  10  11       71.92       73.15      6.31 o 
  -4  10  11      119.68      130.25      9.93 o 
  -3  10  11       11.09       15.18      5.71 o 
  -2  10  11       60.33       57.90      8.15 o 
  -1  10  11       20.16       19.89      6.31 o 
   0  10  11       43.74       53.98     10.45 o 
  -3  11  11      122.21      125.64     11.51 o 
  -2  11  11       24.28        4.64      5.29 o 
  -2 -10  12        9.35       10.70      3.90 o 
  -1 -10  12       39.55       39.29      8.04 o 
   0 -10  12       49.43       48.86      5.69 o 
   1 -10  12       18.52       10.92      3.92 o 
  -3  -9  12       40.57       43.50      5.62 o 
  -2  -9  12        2.31        1.95      3.14 o 
  -1  -9  12       85.90       83.77      6.49 o 
   0  -9  12      103.33      110.01      7.20 o 
   1  -9  12       23.71       16.00      4.14 o 
   2  -9  12      156.60      152.45     11.72 o 
  -4  -8  12       36.78       42.48      5.56 o 
  -3  -8  12       14.71       15.23      4.09 o 
  -2  -8  12       70.19       79.34      6.48 o 
  -1  -8  12       57.57       62.37      5.73 o 
   0  -8  12       12.79       14.23      3.74 o 
   1  -8  12      323.88      329.21     11.24 o 
   2  -8  12      183.74      172.46      8.49 o 
  -5  -7  12       47.21       59.89     10.83 o 
  -4  -7  12      282.43      291.49     19.25 o 
  -3  -7  12      121.05      132.76     19.76 o 
  -2  -7  12        1.60        3.51      5.15 o 
  -1  -7  12      101.51      107.70     11.22 o 
   0  -7  12        4.01        2.53      3.04 o 
   1  -7  12      227.76      228.79      9.22 o 
   2  -7  12       59.13       48.54      5.23 o 
   3  -7  12      170.86      196.99      8.98 o 
  -5  -6  12       30.40       41.04     11.05 o 
  -4  -6  12       39.18       40.80      5.22 o 
  -3  -6  12      114.64      117.25      7.28 o 
  -2  -6  12        6.55        6.56      3.05 o 
  -1  -6  12      120.37      123.13      7.04 o 
   0  -6  12      143.04      148.29      7.46 o 
   1  -6  12        3.86        3.61      2.92 o 
   2  -6  12      426.57      411.72     12.16 o 
   3  -6  12      176.83      173.06     11.84 o 
  -6  -5  12       67.13       59.27      6.10 o 
  -5  -5  12       80.67       85.97      6.67 o 
  -4  -5  12       19.24       14.60      3.89 o 
  -3  -5  12      215.04      219.06     16.85 o 
  -2  -5  12        2.12       -0.80      2.48 o 
  -1  -5  12        9.01       12.60      3.37 o 
   0  -5  12      158.39      157.02      7.55 o 
   1  -5  12        5.03        4.08      2.79 o 
   2  -5  12      120.43      123.02      6.99 o 
   3  -5  12      146.89      126.87     10.61 o 
  -6  -4  12        9.14       13.38      4.19 o 
  -5  -4  12        0.46        0.08      2.90 o 
  -4  -4  12      216.06      202.52      8.82 o 
  -3  -4  12       45.80       48.84      5.03 o 
  -2  -4  12      431.54      439.59     12.17 o 
  -1  -4  12      708.25      720.15     15.60 o 
   0  -4  12       12.71       10.68      3.24 o 
   1  -4  12      452.90      438.73     14.81 o 
   2  -4  12      227.83      229.31     13.37 o 
   3  -4  12       16.08       13.48      6.03 o 
  -6  -3  12        1.10        3.36      3.22 o 
  -5  -3  12       31.83       26.43      4.54 o 
  -4  -3  12       43.95       51.76      6.39 o 
  -3  -3  12      122.27      130.33      8.24 o 
  -2  -3  12       39.84       42.34      4.58 o 
  -1  -3  12       56.91       56.16      6.08 o 
   0  -3  12       47.86       43.91      5.52 o 
   1  -3  12       58.05       57.98      5.05 o 
   2  -3  12       14.89        5.36      4.57 o 
   3  -3  12       19.22       23.04      6.71 o 
  -6  -2  12       14.25        9.98      3.73 o 
  -5  -2  12      379.31      366.17     15.14 o 
  -4  -2  12      205.10      184.64      8.07 o 
  -3  -2  12       20.99       16.75      3.55 o 
  -2  -2  12      953.62      938.17     18.16 o 
  -1  -2  12        0.15        0.56      2.47 o 
   0  -2  12      575.78      591.39     13.59 o 
   1  -2  12      479.12      485.46     12.30 o 
   2  -2  12       37.64       42.03      7.40 o 
   3  -2  12      539.78      594.34     22.19 o 
  -6  -1  12        4.50        1.41      3.04 o 
  -5  -1  12       79.99       88.93      6.30 o 
  -4  -1  12        2.97        5.14      3.37 o 
  -3  -1  12        3.09        1.89      4.40 o 
  -2  -1  12      335.98      322.30     10.01 o 
  -1  -1  12      153.49      175.91     15.00 o 
   0  -1  12        9.52       13.29      5.58 o 
   1  -1  12        9.78        6.92      4.29 o 
   2  -1  12      213.10      202.97     12.74 o 
   3  -1  12        1.95        3.74      4.73 o 
  -7   0  12        0.23        4.04      4.90 o 
  -6   0  12      177.73      161.63      8.13 o 
  -5   0  12       18.99       18.79      3.86 o 
  -4   0  12      472.99      485.68     12.71 o 
  -3   0  12     1912.52     1833.66     60.85 o 
  -2   0  12       45.46       40.73      4.36 o 
  -1   0  12      582.01      609.40     13.73 o 
   0   0  12      281.72      299.46      9.39 o 
   1   0  12       19.59       29.73      6.43 o 
   2   0  12      446.28      458.88     18.77 o 
   3   0  12       15.13       10.42      5.76 o 
  -7   1  12        0.21       -1.65      4.41 o 
  -6   1  12       64.62       70.47      6.67 o 
  -5   1  12        7.94       10.99      3.31 o 
  -4   1  12      293.80      281.27      9.50 o 
  -3   1  12       81.52      109.73     20.47 o 
  -2   1  12       99.38       97.24      5.79 o 
  -1   1  12      346.70      344.87     21.26 o 
   0   1  12        7.11        5.81      2.56 o 
   1   1  12       17.76       21.44      5.85 o 
   2   1  12        1.36        1.04      4.06 o 
   3   1  12      129.73      111.84     10.98 o 
  -7   2  12      322.76      355.19     17.78 o 
  -6   2  12       37.04       23.76      6.38 o 
  -5   2  12       97.23      101.68      6.41 o 
  -4   2  12      440.96      422.75     11.72 o 
  -3   2  12      167.86      174.34      7.45 o 
  -2   2  12       19.46       22.77      3.54 o 
  -1   2  12      237.95      238.41      9.54 o 
   0   2  12       19.91       18.84      5.43 o 
   1   2  12       53.84       55.14      7.52 o 
   2   2  12       35.82       36.99      7.10 o 
   3   2  12        1.78       -2.80      2.99 o 
  -7   3  12      209.83      211.12     13.92 o 
  -6   3  12       88.52       73.71      8.75 o 
  -5   3  12       41.82       54.06      7.33 o 
  -4   3  12       17.57       22.65      3.82 o 
  -3   3  12      173.43      164.60      7.36 o 
  -2   3  12       34.24       31.55      3.88 o 
  -1   3  12        6.92       10.63      2.98 o 
   0   3  12      569.32      582.76     20.38 o 
   1   3  12        0.64        6.24      4.43 o 
   2   3  12      132.94      128.84      7.38 o 
   3   3  12      222.96      232.86     10.01 o 
  -7   4  12       93.02       71.15      9.47 o 
  -6   4  12       65.97       76.61      9.26 o 
  -5   4  12      290.43      289.35     14.78 o 
  -4   4  12       17.35       29.54      6.23 o 
  -3   4  12      363.32      377.22     10.71 o 
  -2   4  12      110.96      113.62      6.71 o 
  -1   4  12        8.62        6.54      4.15 o 
   0   4  12      211.44      196.75     12.23 o 
   1   4  12       12.45       14.28      3.67 o 
   2   4  12       99.57      101.66      6.86 o 
  -6   5  12       19.40       27.59      6.87 o 
  -5   5  12        0.61        1.58      4.13 o 
  -4   5  12       86.25       80.32      8.31 o 
  -3   5  12      133.31      126.76      6.62 o 
  -2   5  12       81.35       82.80      5.50 o 
  -1   5  12      227.98      240.94     12.83 o 
   0   5  12        2.49        3.88      2.78 o 
   1   5  12      312.76      311.73     10.64 o 
   2   5  12      255.25      244.30     10.11 o 
  -6   6  12       62.60       64.38      8.98 o 
  -5   6  12      112.20      108.84     10.12 o 
  -4   6  12      439.88      477.77     18.24 o 
  -3   6  12      207.89      215.08     14.05 o 
  -2   6  12      325.85      308.01     14.06 o 
  -1   6  12       49.40       55.02      4.92 o 
   0   6  12       39.57       42.45      4.88 o 
   1   6  12      104.56      118.96      7.34 o 
   2   6  12       64.06       74.00      6.55 o 
  -5   7  12      138.86      138.78     11.26 o 
  -4   7  12       11.17       11.70      5.04 o 
  -3   7  12       44.44       53.40      6.94 o 
  -2   7  12      281.14      305.73     14.50 o 
  -1   7  12       34.19       31.78      4.37 o 
   0   7  12      237.21      246.95     13.37 o 
   1   7  12      136.27      134.27      9.99 o 
  -5   8  12      130.52      137.83     11.30 o 
  -4   8  12      173.29      170.37     11.35 o 
  -3   8  12       65.22       51.20      6.85 o 
  -2   8  12      121.34      137.34     10.16 o 
  -1   8  12       51.79       59.15      8.35 o 
   0   8  12      185.72      208.18      9.35 o 
  -5   9  12        8.00        5.15      5.31 o 
  -4   9  12       63.03       55.05      7.64 o 
  -3   9  12       88.49      110.70      9.91 o 
  -2   9  12        2.96        0.35      4.13 o 
  -1   9  12      381.79      376.66     17.13 o 
  -3  10  12      115.60      132.19     11.07 o 
  -2  10  12        7.91        0.58      4.60 o 
  -2  -9  13      186.91      192.84     12.30 o 
  -1  -9  13       43.44       43.10      5.54 o 
   0  -9  13       87.75       82.63      6.81 o 
   1  -9  13       95.96       88.23      7.05 o 
  -3  -8  13        2.92        2.76      4.34 o 
  -2  -8  13        1.79        1.66      3.19 o 
  -1  -8  13      212.61      223.06     14.06 o 
   0  -8  13      234.32      237.09     10.06 o 
   1  -8  13       10.35       11.66      4.04 o 
  -4  -7  13        2.75       -2.05      2.93 o 
  -3  -7  13       13.49       19.34      4.28 o 
  -2  -7  13      149.92      136.13     13.48 o 
  -1  -7  13      259.31      250.29     10.13 o 
   0  -7  13      144.42      142.61      8.95 o 
   1  -7  13        0.87       -1.15      2.90 o 
   2  -7  13       44.59       49.13      5.52 o 
  -5  -6  13        7.70        4.88      3.72 o 
  -4  -6  13      134.11      121.19      7.84 o 
  -3  -6  13       64.29       64.72      6.06 o 
  -2  -6  13      674.53      644.24     35.12 o 
  -1  -6  13      148.26      166.04     12.35 o 
   0  -6  13       13.71       15.59      4.76 o 
   1  -6  13      197.07      182.67      8.48 o 
   2  -6  13       44.22       54.96      5.57 o 
  -5  -5  13       21.38       33.32      5.23 o 
  -4  -5  13      326.95      331.32     13.47 o 
  -3  -5  13        0.02       -1.00      2.84 o 
  -2  -5  13       15.84       18.40      3.99 o 
  -1  -5  13       58.42       49.36     15.20 o 
   0  -5  13        7.00        4.82      3.01 o 
   1  -5  13       60.29       62.21      7.73 o 
   2  -5  13       20.14       14.95      5.62 o 
  -5  -4  13      108.38       85.95      6.84 o 
  -4  -4  13       14.69       15.30      6.65 o 
  -3  -4  13      169.12      152.52      8.04 o 
  -2  -4  13       18.73       25.44      6.14 o 
  -1  -4  13        3.09        4.00      4.57 o 
   0  -4  13      266.24      263.64      9.88 o 
   1  -4  13       16.09       25.25      4.25 o 
   2  -4  13       35.84       22.00      6.31 o 
   3  -4  13      281.84      301.35     16.92 o 
  -6  -3  13       10.18        7.67      3.89 o 
  -5  -3  13      152.48      161.01      8.57 o 
  -4  -3  13       76.40       72.64      6.06 o 
  -3  -3  13       13.41       12.91      3.54 o 
  -2  -3  13      289.47      257.24     14.93 o 
  -1  -3  13       16.80       17.42      3.69 o 
   0  -3  13       15.53       17.87      4.08 o 
   1  -3  13        2.06        2.16      3.83 o 
   2  -3  13       17.14        7.87      5.92 o 
   3  -3  13       48.39       58.92      9.12 o 
  -6  -2  13      109.53      106.77     12.43 o 
  -5  -2  13        0.17       -0.55      2.86 o 
  -4  -2  13      297.39      278.63     10.29 o 
  -3  -2  13      529.97      530.19     13.82 o 
  -2  -2  13        1.97        5.67      5.73 o 
  -1  -2  13      428.06      414.50     11.95 o 
   0  -2  13       39.62       49.88      4.94 o 
   1  -2  13      182.47      170.04     11.58 o 
   2  -2  13      149.87      193.87     13.32 o 
   3  -2  13        2.76        5.66      5.29 o 
  -6  -1  13      119.22      113.18      7.57 o 
  -5  -1  13       11.37       15.74      3.82 o 
  -4  -1  13      150.84      155.39      7.94 o 
  -3  -1  13      573.95      553.74     14.09 o 
  -2  -1  13      182.90      198.33      8.44 o 
  -1  -1  13        1.75       -0.66      2.27 o 
   0  -1  13      111.30      107.96      8.30 o 
   1  -1  13       86.68      109.68     10.28 o 
   2  -1  13       11.30       13.74      6.08 o 
   3  -1  13       76.90       61.45      9.26 o 
  -6   0  13        0.13        0.85      3.32 o 
  -5   0  13      247.30      215.57      9.19 o 
  -4   0  13      214.88      202.42     11.07 o 
  -3   0  13        3.25        1.07      4.00 o 
  -2   0  13      419.54      462.61     12.55 o 
  -1   0  13      149.31      157.29      7.58 o 
   0   0  13       73.76       72.74      5.50 o 
   1   0  13      491.63      487.94     19.84 o 
   2   0  13        8.66        0.37      4.25 o 
  -6   1  13        2.33       -3.25      2.83 o 
  -5   1  13       52.16       57.69      5.54 o 
  -4   1  13       32.91       44.22      5.74 o 
  -3   1  13       69.79       72.08      7.60 o 
  -2   1  13       62.16       60.61      5.16 o 
  -1   1  13        7.33       20.63      3.84 o 
   0   1  13       78.34      107.68      9.91 o 
   1   1  13       28.69       28.61      6.66 o 
   2   1  13      209.53      209.79     13.90 o 
  -6   2  13       97.13       95.78     10.14 o 
  -5   2  13      123.89      118.89     10.26 o 
  -4   2  13      131.46      131.86     10.52 o 
  -3   2  13      136.66      142.16      7.19 o 
  -2   2  13       64.93       56.07      5.10 o 
  -1   2  13      211.50      212.31      8.34 o 
   0   2  13      513.48      470.88     19.10 o 
   1   2  13        5.11       -2.16      3.71 o 
   2   2  13      134.99      142.01     12.02 o 
  -6   3  13       19.30       27.04      7.06 o 
  -5   3  13       64.08       48.69      7.52 o 
  -4   3  13      167.99      164.49      7.88 o 
  -3   3  13        8.88        6.92      3.09 o 
  -2   3  13      159.67      192.67      8.04 o 
  -1   3  13     1346.08     1340.78     33.49 o 
   0   3  13       10.60       12.39      5.20 o 
   1   3  13      320.55      323.65     16.34 o 
   2   3  13      101.28       95.41     10.44 o 
  -6   4  13       17.84       21.68      6.41 o 
  -5   4  13       23.46       29.87      6.87 o 
  -4   4  13      306.39      327.24     10.65 o 
  -3   4  13       21.50       20.00      5.72 o 
  -2   4  13      263.25      271.99      9.42 o 
  -1   4  13      540.09      538.88     20.21 o 
   0   4  13        2.25       -4.60      3.76 o 
   1   4  13      189.92      192.02     13.32 o 
  -6   5  13        0.44        6.27      5.04 o 
  -5   5  13       24.85       20.70      5.96 o 
  -4   5  13        5.78        5.94      4.78 o 
  -3   5  13      221.78      216.77      8.72 o 
  -2   5  13      255.49      230.59     13.20 o 
  -1   5  13       29.56       31.38      6.57 o 
   0   5  13      291.80      321.58     16.34 o 
   1   5  13       72.77       75.10      9.45 o 
  -5   6  13      301.27      290.63     15.53 o 
  -4   6  13      109.51       96.68      9.21 o 
  -3   6  13      210.51      228.28      8.93 o 
  -2   6  13       31.72       29.91      6.59 o 
  -1   6  13       20.13       21.21      5.94 o 
   0   6  13      231.08      243.54     14.62 o 
   1   6  13        2.59       -0.44      4.55 o 
  -5   7  13       14.98       13.65      5.66 o 
  -4   7  13        0.68       -2.67      3.81 o 
  -3   7  13       78.00       76.42      8.31 o 
  -2   7  13      158.65      151.80     11.26 o 
  -1   7  13      157.50      138.78     11.21 o 
   0   7  13       21.25       21.65      6.87 o 
  -4   8  13       61.90       67.12      8.12 o 
  -1   8  13       99.14      107.96     10.47 o 
  -2  -8  14      140.76      154.66      8.89 o 
  -1  -8  14       93.66       85.81      7.15 o 
  -3  -7  14       21.64       13.12      9.09 o 
  -2  -7  14       94.86       86.76      9.38 o 
  -1  -7  14        2.25        4.13      3.61 o 
   0  -7  14       18.09       11.67      4.65 o 
   1  -7  14       64.40       59.99      6.07 o 
  -4  -6  14       50.05       50.06      8.41 o 
  -3  -6  14       76.80       77.97      6.78 o 
  -2  -6  14       28.72       32.86      5.21 o 
  -1  -6  14        0.41        1.17      3.10 o 
   0  -6  14      332.87      337.61     12.02 o 
   1  -6  14       13.71        3.08      3.71 o 
  -4  -5  14        2.50        1.55      5.04 o 
  -3  -5  14      185.77      187.62     16.64 o 
  -2  -5  14      104.44      100.87      7.17 o 
  -1  -5  14       39.74       38.06     15.02 o 
   0  -5  14       39.68       36.96      5.02 o 
   1  -5  14        2.70        6.91      3.68 o 
  -5  -4  14        0.37       -1.20      3.21 o 
  -4  -4  14      204.65      211.21      9.65 o 
  -3  -4  14      166.57      141.99      7.97 o 
  -2  -4  14       12.64        8.41      4.40 o 
  -1  -4  14      213.00      229.08      9.64 o 
   0  -4  14       52.36       52.04      5.48 o 
   1  -4  14      406.59      363.58     11.95 o 
   2  -4  14      150.11      169.07     12.79 o 
  -5  -3  14        1.58        2.69      3.50 o 
  -4  -3  14      153.43      151.89      8.52 o 
  -3  -3  14       99.43       89.65      6.79 o 
  -2  -3  14      147.30      144.82     12.31 o 
  -1  -3  14       13.80       11.79      3.73 o 
   0  -3  14       43.29       47.55      5.34 o 
   1  -3  14       96.11      105.94     10.30 o 
   2  -3  14       13.60       10.30      5.43 o 
  -5  -2  14      150.87      162.68      8.71 o 
  -4  -2  14        8.72        7.84      3.48 o 
  -3  -2  14      149.09      168.01      8.40 o 
  -2  -2  14      822.53      835.87     18.22 o 
  -1  -2  14       77.73       68.91      8.87 o 
   0  -2  14      257.16      271.80     16.96 o 
   1  -2  14      149.70      156.49     12.35 o 
   2  -2  14       14.93       11.56      5.92 o 
  -5  -1  14       51.20       47.75      5.77 o 
  -4  -1  14       31.56       41.06      5.12 o 
  -3  -1  14       28.49       20.25      4.26 o 
  -2  -1  14       23.26       19.46      4.11 o 
  -1  -1  14       61.11       63.29      5.61 o 
   0  -1  14       10.51       13.50      3.51 o 
   1  -1  14        1.96       -1.49      4.76 o 
   2  -1  14      157.37      169.97     13.09 o 
  -5   0  14        3.16        1.82      4.40 o 
  -4   0  14       74.04       72.52      6.07 o 
  -3   0  14      231.12      258.26     10.83 o 
  -2   0  14        9.21        6.71      3.28 o 
  -1   0  14      129.07      136.30      7.44 o 
   0   0  14      106.43      128.43     11.14 o 
   1   0  14       34.38       37.97      7.68 o 
   2   0  14      300.54      303.30     17.08 o 
  -6   1  14        1.40        4.90      4.99 o 
  -5   1  14        2.91        1.72      3.33 o 
  -4   1  14       32.81       33.50      4.77 o 
  -3   1  14        0.39        2.59      2.95 o 
  -2   1  14       25.70       19.16      3.99 o 
  -1   1  14      168.83      165.08      8.30 o 
   0   1  14       40.40       39.01      7.45 o 
   1   1  14      194.32      200.12     13.76 o 
  -5   2  14      146.49      155.92      9.02 o 
  -4   2  14      191.87      204.28      9.11 o 
  -3   2  14       46.09       45.07      4.98 o 
  -2   2  14      453.55      452.12     12.77 o 
  -1   2  14      933.19      926.67     27.85 o 
   0   2  14       33.99       43.44      7.75 o 
   1   2  14       99.11      102.67     10.75 o 
  -5   3  14        1.93        0.46      4.62 o 
  -4   3  14        4.80        5.70      4.98 o 
  -3   3  14      123.27      126.74      7.33 o 
  -2   3  14      258.81      262.72      9.86 o 
  -1   3  14       74.30       70.92      9.21 o 
   0   3  14      101.24      124.28     11.44 o 
   1   3  14        1.07        0.77      4.78 o 
  -5   4  14       37.74       31.65      7.08 o 
  -4   4  14       15.20       15.93      4.03 o 
  -3   4  14      133.20      141.37      7.72 o 
  -2   4  14      116.28      119.61     10.47 o 
  -1   4  14        9.94       -0.56      4.46 o 
   0   4  14      133.71      169.46     13.02 o 
  -5   5  14       19.43       15.76      6.22 o 
  -4   5  14       28.00       32.70      6.73 o 
  -3   5  14       17.35       19.95      4.10 o 
  -2   5  14       31.41       28.41      6.47 o 
  -1   5  14       48.74       75.33      9.31 o 
   0   5  14       12.24        1.07      4.78 o 
  -4   6  14       74.40       82.78      9.24 o 
  -3   6  14      139.98      133.93     10.77 o 
  -2   6  14       68.90       68.21      8.91 o 
  -1   6  14       55.82       63.08      8.82 o 
  -2   7  14       80.74       80.44      9.65 o 
  -2  -6  15        1.68        2.86      3.83 o 
  -1  -6  15       77.33       69.14      6.60 o 
  -3  -5  15        0.26       -3.93      3.35 o 
  -2  -5  15       10.81       16.72      4.45 o 
  -1  -5  15      140.40      126.74      8.22 o 
   0  -5  15       56.92       52.25      5.87 o 
  -3  -4  15      189.59      188.89     10.12 o 
  -2  -4  15      159.88      146.63      8.57 o 
  -1  -4  15       41.83       41.02      6.81 o 
   0  -4  15      220.31      232.85     10.25 o 
  -4  -3  15        8.69        2.41      4.27 o 
  -3  -3  15       88.41       84.84      6.96 o 
  -2  -3  15      106.91       97.15      7.16 o 
  -1  -3  15       54.01       70.19      6.31 o 
   0  -3  15       39.06       50.25      5.59 o 
  -4  -2  15      116.64      109.82      7.65 o 
  -3  -2  15      108.36       88.57      6.96 o 
  -2  -2  15      136.53      123.62      7.85 o 
  -1  -2  15      109.82      108.07      7.27 o 
   0  -2  15       33.37       38.99      7.98 o 
  -4  -1  15       21.21       33.38      9.48 o 
  -3  -1  15       75.36       73.17     10.45 o 
  -2  -1  15       46.61       57.95      5.97 o 
  -1  -1  15       36.13       40.79      5.33 o 
   0  -1  15       14.56       19.38      5.96 o 
  -5   0  15      253.38      230.44     10.21 o 
  -4   0  15      126.25      127.01      7.99 o 
  -3   0  15       78.80       92.40     10.39 o 
  -2   0  15      247.11      278.91     20.92 o 
  -1   0  15        6.39        4.51      4.72 o 
   0   0  15      135.54      120.61     11.60 o 
  -5   1  15       65.60       75.47      6.70 o 
  -4   1  15        2.42       -2.67      3.30 o 
  -3   1  15       57.58       46.74      5.38 o 
  -2   1  15       58.17       60.62      5.86 o 
  -1   1  15       42.38       41.29      7.98 o 
   0   1  15      184.16      202.35     13.81 o 
  -4   2  15       42.64       45.98      5.51 o 
  -3   2  15      217.48      230.23     17.37 o 
  -2   2  15       68.02       61.46      5.92 o 
  -1   2  15       72.92       73.54      9.70 o 
   0   2  15       45.09       46.25      8.63 o 
  -4   3  15       12.00        6.67      5.72 o 
  -3   3  15       42.40       46.98      5.41 o 
  -2   3  15        5.95       -1.28      4.71 o 
  -1   3  15       31.20       40.78      7.61 o 
  -4   4  15      115.19      119.52      7.64 o 
  -3   4  15        2.09        2.86      3.57 o 
  -2   4  15       94.60      104.36     10.65 o 
  -1   4  15       37.47       40.20      7.89 o 
  -3   5  15       86.09       72.31      9.14 o 
  -2   5  15       12.49        6.47      5.59 o 
  -2  -2  16       57.26       68.32      6.64 o 
  -2  -1  16        7.71        5.35      4.70 o 
  -3   0  16      120.52      137.62      8.47 o 
  -2   0  16       65.99       70.56      6.61 o 
                                                 
